# Supplementary material for: Filling gaps in PPAR-alpha signaling through comparative nutrigenomics analysis
Source: BMC Genomics. 2009 Dec 11;10:596. doi: 10.1186/1471-2164-10-596 (PMC2801700; doi:10.1186/1471-2164-10-596)
Supplement: Additional file 1 — The MDEGs list. [file 1471-2164-10-596-S1.XLS]

## Sheet: Foglio1
	n	EG	FC	Serie	HGID	Taxa	Symbol	Description
	1	57279	-1.39231	GSE8290	331	Mm	Slc25a20	solute carrier family 25 (mitochondrial carnitine/acylcarnitine translocase), member 20
		57279	-2.06878	GSE8291	331	Mm	Slc25a20	solute carrier family 25 (mitochondrial carnitine/acylcarnitine translocase), member 20
		57279	8.07046	GSE8292	331	Mm	Slc25a20	solute carrier family 25 (mitochondrial carnitine/acylcarnitine translocase), member 20
		57279	7.30849	GSE8295	331	Mm	Slc25a20	solute carrier family 25 (mitochondrial carnitine/acylcarnitine translocase), member 20
		788	0.692671	GSE8302hs	331	Hs	SLC25A20	solute carrier family 25 (carnitine/acylcarnitine translocase), member 20
		117035	1.26621	GSE8302rn	331	Rn	Slc25a20	solute carrier family 25 (mitochondrial carnitine/acylcarnitine translocase), member 20
		57279	1.21792	GSE8302mm	331	Mm	Slc25a20	solute carrier family 25 (mitochondrial carnitine/acylcarnitine translocase), member 20
		57279	-1.4064	GSE8524	331	Mm	Slc25a20	solute carrier family 25 (mitochondrial carnitine/acylcarnitine translocase), member 20
		117035	-1.24061	GSE8700	331	Rn	Slc25a20	solute carrier family 25 (mitochondrial carnitine/acylcarnitine translocase), member 20
		854267	11.7175	~	331	Sc	CRC1	Crc1p
	2	57875	-0.783394	GSE8290	10755	Mm	Angptl4	angiopoietin-like 4
		57875	-1.63344	GSE8291	10755	Mm	Angptl4	angiopoietin-like 4
		57875	2.33884	GSE8292	10755	Mm	Angptl4	angiopoietin-like 4
		57875	8.51109	GSE8295	10755	Mm	Angptl4	angiopoietin-like 4
		51129	0.732612	GSE8302hs	10755	Hs	ANGPTL4	angiopoietin-like 4
		362850	1.91474	GSE8302rn	10755	Rn	Angptl4	angiopoietin-like 4
		57875	1.45834	GSE8302mm	10755	Mm	Angptl4	angiopoietin-like 4
		57875	1.84654	GSE8524	10755	Mm	Angptl4	angiopoietin-like 4
		362850	-1.41425	GSE8700	10755	Rn	Angptl4	angiopoietin-like 4
		57875	1.41027	E-CBIL-24	10755	Mm	Angptl4	angiopoietin-like 4
	3	18631	-0.842198	GSE8290	20829	Mm	Pex11a	peroxisomal biogenesis factor 11a
		18631	-1.6871	GSE8291	20829	Mm	Pex11a	peroxisomal biogenesis factor 11a
		18631	7.88446	GSE8292	20829	Mm	Pex11a	peroxisomal biogenesis factor 11a
		18631	7.2336	GSE8295	20829	Mm	Pex11a	peroxisomal biogenesis factor 11a
		8800	1.03112	GSE8302hs	20829	Hs	PEX11A	peroxisomal biogenesis factor 11A
		85249	2.37053	GSE8302rn	20829	Rn	Pex11a	peroxisomal biogenesis factor 11A
		18631	0.932727	GSE8302mm	20829	Mm	Pex11a	peroxisomal biogenesis factor 11a
		85249	-1.1766	GSE8700	20829	Rn	Pex11a	peroxisomal biogenesis factor 11A
		18631	0.634192	GSE8753	20829	Mm	Pex11a	peroxisomal biogenesis factor 11a
		18631	-1.9473	E-CBIL-24	20829	Mm	Pex11a	peroxisomal biogenesis factor 11a
	4	22361	-2.89874	GSE8290	32130	Mm	Vnn1	vanin 1
		22361	-4.88779	GSE8291	32130	Mm	Vnn1	vanin 1
		22361	134.285	GSE8292	32130	Mm	Vnn1	vanin 1
		22361	145.474	GSE8295	32130	Mm	Vnn1	vanin 1
		8876	1.07784	GSE8302hs	32130	Hs	VNN1	vanin 1
		29142	2.06316	GSE8302rn	32130	Rn	Vnn1	vanin 1
		22361	1.18331	GSE8524	32130	Mm	Vnn1	vanin 1
		22361	0.860623	GSE8753	32130	Mm	Vnn1	vanin 1
		22361	-1.98436	MEXP-893	32130	Mm	Vnn1	vanin 1
		22361	-1.81866	MEXP-893	32130	Mm	Vnn1	vanin 1
	5	72479	-1.08321	GSE8290	75204	Mm	Hsdl2	hydroxysteroid dehydrogenase like 2
		72479	-1.84119	GSE8291	75204	Mm	Hsdl2	hydroxysteroid dehydrogenase like 2
		72479	9.53306	GSE8292	75204	Mm	Hsdl2	hydroxysteroid dehydrogenase like 2
		72479	5.43142	GSE8295	75204	Mm	Hsdl2	hydroxysteroid dehydrogenase like 2
		84263	1.30852	GSE8302hs	75204	Hs	HSDL2	hydroxysteroid dehydrogenase like 2
		313200	2.31412	GSE8302rn	75204	Rn	Hsdl2	hydroxysteroid dehydrogenase like 2
		72479	1.98099	GSE8302mm	75204	Mm	Hsdl2	hydroxysteroid dehydrogenase like 2
		72479	-1.42286	GSE8524	75204	Mm	Hsdl2	hydroxysteroid dehydrogenase like 2
		72479	0.662436	GSE8753	75204	Mm	Hsdl2	hydroxysteroid dehydrogenase like 2
		72479	-1.34005	MEXP-893	75204	Mm	Hsdl2	hydroxysteroid dehydrogenase like 2
	6	107141	-1.28826	GSE432	113709	Mm	Cyp2c50	cytochrome P450, family 2, subfamily c, polypeptide 50
		107141	-8.50269	GSE6903	113709	Mm	Cyp2c50	cytochrome P450, family 2, subfamily c, polypeptide 50
		13096	1.52924	GSE8291	113709	Mm	Cyp2c37	cytochrome P450, family 2. subfamily c, polypeptide 37
		107141	1.49211	GSE8291	113709	Mm	Cyp2c50	cytochrome P450, family 2, subfamily c, polypeptide 50
		13096	-1.58826	GSE8292	113709	Mm	Cyp2c37	cytochrome P450, family 2. subfamily c, polypeptide 37
		107141	-1.57264	GSE8292	113709	Mm	Cyp2c50	cytochrome P450, family 2, subfamily c, polypeptide 50
		13096	-1.91233	GSE8295	113709	Mm	Cyp2c37	cytochrome P450, family 2. subfamily c, polypeptide 37
		107141	-2.06623	GSE8295	113709	Mm	Cyp2c50	cytochrome P450, family 2, subfamily c, polypeptide 50
		13096	2.36269	MEXP-893	113709	Mm	Cyp2c37	cytochrome P450, family 2. subfamily c, polypeptide 37
		107141	4.56113	MEXP-893	113709	Mm	Cyp2c50	cytochrome P450, family 2, subfamily c, polypeptide 50
	7	12896	-1.26698	GSE8290	77	Mm	Cpt2	carnitine palmitoyltransferase 2
		12896	-1.70183	GSE8291	77	Mm	Cpt2	carnitine palmitoyltransferase 2
		12896	4.84108	GSE8292	77	Mm	Cpt2	carnitine palmitoyltransferase 2
		12896	4.32889	GSE8295	77	Mm	Cpt2	carnitine palmitoyltransferase 2
		25413	1.33318	GSE8302rn	77	Rn	Cpt2	carnitine palmitoyltransferase 2
		12896	1.12313	GSE8302mm	77	Mm	Cpt2	carnitine palmitoyltransferase 2
		25413	-1.18583	GSE8700	77	Rn	Cpt2	carnitine palmitoyltransferase 2
		12896	-1.18718	MEXP-893	77	Mm	Cpt2	carnitine palmitoyltransferase 2
		851285	6.0994	~	77	Sc	YAT1	Outer mitochondrial carnitine acetyltransferase,
	8	231086	-1.09424	GSE432	153	Mm	Hadhb	hydroxyacyl-Coenzyme A dehydrogenase/3-ketoacyl-Coenzyme A thiolase/enoyl-Coenzyme A hydratase (trifunctional protein), beta subunit
		231086	-0.659879	GSE8291	153	Mm	Hadhb	hydroxyacyl-Coenzyme A dehydrogenase/3-ketoacyl-Coenzyme A thiolase/enoyl-Coenzyme A hydratase (trifunctional protein), beta subunit
		231086	1.83667	GSE8292	153	Mm	Hadhb	hydroxyacyl-Coenzyme A dehydrogenase/3-ketoacyl-Coenzyme A thiolase/enoyl-Coenzyme A hydratase (trifunctional protein), beta subunit
		231086	1.83413	GSE8295	153	Mm	Hadhb	hydroxyacyl-Coenzyme A dehydrogenase/3-ketoacyl-Coenzyme A thiolase/enoyl-Coenzyme A hydratase (trifunctional protein), beta subunit
		3032	0.714865	GSE8302hs	153	Hs	HADHB	hydroxyacyl-Coenzyme A dehydrogenase/3-ketoacyl-Coenzyme A thiolase/enoyl-Coenzyme A hydratase (trifunctional protein), beta subunit
		171155	0.657464	GSE8302rn	153	Rn	Hadhb	hydroxyacyl-Coenzyme A dehydrogenase/3-ketoacyl-Coenzyme A thiolase/enoyl-Coenzyme A hydratase (trifunctional protein), beta subunit
		231086	0.787356	GSE8302mm	153	Mm	Hadhb	hydroxyacyl-Coenzyme A dehydrogenase/3-ketoacyl-Coenzyme A thiolase/enoyl-Coenzyme A hydratase (trifunctional protein), beta subunit
		231086	-1.19029	GSE8524	153	Mm	Hadhb	hydroxyacyl-Coenzyme A dehydrogenase/3-ketoacyl-Coenzyme A thiolase/enoyl-Coenzyme A hydratase (trifunctional protein), beta subunit
		231086	-1.30583	MEXP-893	153	Mm	Hadhb	hydroxyacyl-Coenzyme A dehydrogenase/3-ketoacyl-Coenzyme A thiolase/enoyl-Coenzyme A hydratase (trifunctional protein), beta subunit
	9	74147	-1.33724	GSE8290	1486	Mm	Ehhadh	enoyl-Coenzyme A, hydratase/3-hydroxyacyl Coenzyme A dehydrogenase
		74147	-1.55308	GSE8291	1486	Mm	Ehhadh	enoyl-Coenzyme A, hydratase/3-hydroxyacyl Coenzyme A dehydrogenase
		74147	6.91628	GSE8292	1486	Mm	Ehhadh	enoyl-Coenzyme A, hydratase/3-hydroxyacyl Coenzyme A dehydrogenase
		74147	6.37514	GSE8295	1486	Mm	Ehhadh	enoyl-Coenzyme A, hydratase/3-hydroxyacyl Coenzyme A dehydrogenase
		1962	0.768561	GSE8302hs	1486	Hs	EHHADH	enoyl-Coenzyme A, hydratase/3-hydroxyacyl Coenzyme A dehydrogenase
		171142	4.6042	GSE8302rn	1486	Rn	Ehhadh	enoyl-Coenzyme A, hydratase/3-hydroxyacyl Coenzyme A dehydrogenase
		74147	4.1561	GSE8302mm	1486	Mm	Ehhadh	enoyl-Coenzyme A, hydratase/3-hydroxyacyl Coenzyme A dehydrogenase
		74147	1.91001	GSE8524	1486	Mm	Ehhadh	enoyl-Coenzyme A, hydratase/3-hydroxyacyl Coenzyme A dehydrogenase
		74147	0.745159	GSE8753	1486	Mm	Ehhadh	enoyl-Coenzyme A, hydratase/3-hydroxyacyl Coenzyme A dehydrogenase
	10	66841	-1.30781	GSE8290	3275	Mm	Etfdh	electron transferring flavoprotein, dehydrogenase
		66841	-1.42457	GSE8291	3275	Mm	Etfdh	electron transferring flavoprotein, dehydrogenase
		66841	4.21883	GSE8292	3275	Mm	Etfdh	electron transferring flavoprotein, dehydrogenase
		66841	2.97317	GSE8295	3275	Mm	Etfdh	electron transferring flavoprotein, dehydrogenase
		2110	1.14531	GSE8302hs	3275	Hs	ETFDH	electron-transferring-flavoprotein dehydrogenase
		295143	0.616169	GSE8302rn	3275	Rn	Etfdh	electron-transferring-flavoprotein dehydrogenase
		66841	0.958064	GSE8302mm	3275	Mm	Etfdh	electron transferring flavoprotein, dehydrogenase
		66841	-1.26198	GSE8524	3275	Mm	Etfdh	electron transferring flavoprotein, dehydrogenase
		854538	6.4425	~	3275	Sc	YOR356W	Mitochondrial protein with similarity to flavoprotein-type oxidoreductases
	11	67468	-1.0294	GSE432	8204	Mm	Mmd	monocyte to macrophage differentiation-associated
		67468	-0.872576	GSE8290	8204	Mm	Mmd	monocyte to macrophage differentiation-associated
		67468	-0.855784	GSE8291	8204	Mm	Mmd	monocyte to macrophage differentiation-associated
		67468	3.96253	GSE8292	8204	Mm	Mmd	monocyte to macrophage differentiation-associated
		67468	2.40564	GSE8295	8204	Mm	Mmd	monocyte to macrophage differentiation-associated
		23531	0.774776	GSE8302hs	8204	Hs	MMD	monocyte to macrophage differentiation-associated
		67468	1.64677	GSE8302mm	8204	Mm	Mmd	monocyte to macrophage differentiation-associated
		67468	1.63821	GSE8524	8204	Mm	Mmd	monocyte to macrophage differentiation-associated
		67468	-1.34895	MEXP-893	8204	Mm	Mmd	monocyte to macrophage differentiation-associated
	12	109254	-0.996278	GSE8290	13107	Mm	9530008L14Rik	RIKEN cDNA 9530008L14 gene
		109254	-1.97492	GSE8291	13107	Mm	9530008L14Rik	RIKEN cDNA 9530008L14 gene
		109254	3.61923	GSE8292	13107	Mm	9530008L14Rik	RIKEN cDNA 9530008L14 gene
		109254	4.44628	GSE8295	13107	Mm	9530008L14Rik	RIKEN cDNA 9530008L14 gene
		84830	0.711723	GSE8302hs	13107	Hs	C6orf105	chromosome 6 open reading frame 105
		361228	0.72878	GSE8302rn	13107	Rn	RGD1305679	similar to 9530008L14Rik protein
		109254	1.10476	GSE8302mm	13107	Mm	9530008L14Rik	RIKEN cDNA 9530008L14 gene
		109254	1.34421	GSE8524	13107	Mm	9530008L14Rik	RIKEN cDNA 9530008L14 gene
		109254	-1.30927	MEXP-893	13107	Mm	9530008L14Rik	RIKEN cDNA 9530008L14 gene
	13	23986	-1.36676	GSE8290	38145	Mm	Peci	peroxisomal delta3, delta2-enoyl-Coenzyme A isomerase
		23986	-2.04999	GSE8291	38145	Mm	Peci	peroxisomal delta3, delta2-enoyl-Coenzyme A isomerase
		23986	5.12676	GSE8292	38145	Mm	Peci	peroxisomal delta3, delta2-enoyl-Coenzyme A isomerase
		23986	6.14827	GSE8295	38145	Mm	Peci	peroxisomal delta3, delta2-enoyl-Coenzyme A isomerase
		10455	0.617045	GSE8302hs	38145	Hs	PECI	peroxisomal D3,D2-enoyl-CoA isomerase
		291075	1.25184	GSE8302rn	38145	Rn	Peci	peroxisomal delta3, delta2-enoyl-Coenzyme A isomerase
		23986	1.65576	GSE8302mm	38145	Mm	Peci	peroxisomal delta3, delta2-enoyl-Coenzyme A isomerase
		23986	-1.16052	GSE8524	38145	Mm	Peci	peroxisomal delta3, delta2-enoyl-Coenzyme A isomerase
		23986	-1.23471	MEXP-893	38145	Mm	Peci	peroxisomal delta3, delta2-enoyl-Coenzyme A isomerase
	14	67442	-5.18071	GSE6903	41195	Mm	Retsat	retinol saturase (all trans retinol 13,14 reductase)
		67442	-2.14612	GSE8290	41195	Mm	Retsat	retinol saturase (all trans retinol 13,14 reductase)
		67442	-3.18906	GSE8291	41195	Mm	Retsat	retinol saturase (all trans retinol 13,14 reductase)
		67442	7.06625	GSE8292	41195	Mm	Retsat	retinol saturase (all trans retinol 13,14 reductase)
		67442	6.07355	GSE8295	41195	Mm	Retsat	retinol saturase (all trans retinol 13,14 reductase)
		246298	1.4097	GSE8302rn	41195	Rn	Retsat	retinol saturase (all trans retinol 13,14 reductase)
		67442	1.16648	GSE8302mm	41195	Mm	Retsat	retinol saturase (all trans retinol 13,14 reductase)
		246298	-1.58493	GSE8700	41195	Rn	Retsat	retinol saturase (all trans retinol 13,14 reductase)
		67442	1.4041	E-CBIL-24	41195	Mm	Retsat	retinol saturase (all trans retinol 13,14 reductase)
	15	67460	-0.776305	GSE8290	68178	Mm	Decr1	2,4-dienoyl CoA reductase 1, mitochondrial
		67460	-1.31625	GSE8291	68178	Mm	Decr1	2,4-dienoyl CoA reductase 1, mitochondrial
		67460	2.71145	GSE8292	68178	Mm	Decr1	2,4-dienoyl CoA reductase 1, mitochondrial
		67460	3.31512	GSE8295	68178	Mm	Decr1	2,4-dienoyl CoA reductase 1, mitochondrial
		117543	1.27424	GSE8302rn	68178	Rn	Decr1	2,4-dienoyl CoA reductase 1, mitochondrial
		67460	1.23732	GSE8302mm	68178	Mm	Decr1	2,4-dienoyl CoA reductase 1, mitochondrial
		67460	-1.30673	GSE8524	68178	Mm	Decr1	2,4-dienoyl CoA reductase 1, mitochondrial
		117543	-1.14869	GSE8700	68178	Rn	Decr1	2,4-dienoyl CoA reductase 1, mitochondrial
		67460	-1.24949	MEXP-893	68178	Mm	Decr1	2,4-dienoyl CoA reductase 1, mitochondrial
	16	193740	-1.77992	GSE432	74294	Mm	Hspa1a	heat shock protein 1A
		15511	-1.86422	GSE8290	74294	Mm	Hspa1b	heat shock protein 1B
		15511	-1.52512	GSE8291	74294	Mm	Hspa1b	heat shock protein 1B
		15511	7.87155	GSE8292	74294	Mm	Hspa1b	heat shock protein 1B
		193740	7.2563	GSE8292	74294	Mm	Hspa1a	heat shock protein 1A
		15511	5.0912	GSE8295	74294	Mm	Hspa1b	heat shock protein 1B
		15511	1.4311	GSE8753	74294	Mm	Hspa1b	heat shock protein 1B
		15511	2.25291	MEXP-893	74294	Mm	Hspa1b	heat shock protein 1B
		852203	17.0066	~	74294	Sc	SSA3	ATPase involved in protein folding and the response to stress;
	17	75475	-1.33285	GSE6903	90938	Mm	Oplah	5-oxoprolinase (ATP-hydrolysing)
		75475	-1.07019	GSE8291	90938	Mm	Oplah	5-oxoprolinase (ATP-hydrolysing)
		75475	2.87007	GSE8292	90938	Mm	Oplah	5-oxoprolinase (ATP-hydrolysing)
		75475	3.32079	GSE8295	90938	Mm	Oplah	5-oxoprolinase (ATP-hydrolysing)
		26873	-0.675231	GSE8302hs	90938	Hs	OPLAH	5-oxoprolinase (ATP-hydrolysing)
		116684	0.600629	GSE8302rn	90938	Rn	Oplah	5-oxoprolinase (ATP-hydrolysing)
		75475	0.946806	GSE8302mm	90938	Mm	Oplah	5-oxoprolinase (ATP-hydrolysing)
		75475	-1.12295	GSE8524	90938	Mm	Oplah	5-oxoprolinase (ATP-hydrolysing)
		116684	-1.58135	GSE8700	90938	Rn	Oplah	5-oxoprolinase (ATP-hydrolysing)
	18	14667	1.70601	GSE6903	349	Mm	Gm2a	GM2 ganglioside activator protein
		14667	0.71743	GSE8291	349	Mm	Gm2a	GM2 ganglioside activator protein
		14667	-1.23932	GSE8292	349	Mm	Gm2a	GM2 ganglioside activator protein
		14667	-1.66874	GSE8295	349	Mm	Gm2a	GM2 ganglioside activator protein
		14667	1.19081	GSE8524	349	Mm	Gm2a	GM2 ganglioside activator protein
		282838	-1.46821	GSE8700	349	Rn	Gm2a	GM2 ganglioside activator protein
		14667	1.231	E-CBIL-24	349	Mm	Gm2a	GM2 ganglioside activator protein
		14667	1.17832	MEXP-893	349	Mm	Gm2a	GM2 ganglioside activator protein
	19	11520	-1.31701	GSE8291	872	Mm	Adfp	adipose differentiation related protein
		11520	2.90001	GSE8292	872	Mm	Adfp	adipose differentiation related protein
		11520	4.12813	GSE8295	872	Mm	Adfp	adipose differentiation related protein
		123	1.7502	GSE8302hs	872	Hs	ADFP	adipose differentiation-related protein
		11520	1.00043	GSE8302mm	872	Mm	Adfp	adipose differentiation related protein
		11520	1.96829	GSE8524	872	Mm	Adfp	adipose differentiation related protein
		298199	-2.18122	GSE8700	872	Rn	Adfp	adipose differentiation related protein
		11520	-1.8038	MEXP-893	872	Mm	Adfp	adipose differentiation related protein
	20	51798	-1.43236	GSE8290	1069	Mm	Ech1	enoyl coenzyme A hydratase 1, peroxisomal
		51798	-2.20282	GSE8291	1069	Mm	Ech1	enoyl coenzyme A hydratase 1, peroxisomal
		51798	4.85645	GSE8292	1069	Mm	Ech1	enoyl coenzyme A hydratase 1, peroxisomal
		51798	7.81214	GSE8295	1069	Mm	Ech1	enoyl coenzyme A hydratase 1, peroxisomal
		64526	2.40115	GSE8302rn	1069	Rn	Ech1	enoyl coenzyme A hydratase 1, peroxisomal
		51798	1.62708	GSE8302mm	1069	Mm	Ech1	enoyl coenzyme A hydratase 1, peroxisomal
		51798	-1.50386	GSE8524	1069	Mm	Ech1	enoyl coenzyme A hydratase 1, peroxisomal
		64526	-1.12768	GSE8700	1069	Rn	Ech1	enoyl coenzyme A hydratase 1, peroxisomal
	21	11658	-1.56861	GSE432	1229	Mm	Alcam	activated leukocyte cell adhesion molecule
		11658	0.837194	GSE8291	1229	Mm	Alcam	activated leukocyte cell adhesion molecule
		11658	-1.81036	GSE8292	1229	Mm	Alcam	activated leukocyte cell adhesion molecule
		11658	-1.34281	GSE8295	1229	Mm	Alcam	activated leukocyte cell adhesion molecule
		214	0.986992	GSE8302hs	1229	Hs	ALCAM	activated leukocyte cell adhesion molecule
		79559	-0.697947	GSE8302rn	1229	Rn	Alcam	activated leukocyte cell adhesion molecule
		79559	-1.90823	GSE8700	1229	Rn	Alcam	activated leukocyte cell adhesion molecule
		11658	0.645347	GSE8753	1229	Mm	Alcam	activated leukocyte cell adhesion molecule
	22	19299	-0.604328	GSE8290	2140	Mm	Abcd3	ATP-binding cassette, sub-family D (ALD), member 3
		19299	-0.841107	GSE8291	2140	Mm	Abcd3	ATP-binding cassette, sub-family D (ALD), member 3
		19299	2.4887	GSE8292	2140	Mm	Abcd3	ATP-binding cassette, sub-family D (ALD), member 3
		19299	2.49477	GSE8295	2140	Mm	Abcd3	ATP-binding cassette, sub-family D (ALD), member 3
		5825	0.813186	GSE8302hs	2140	Hs	ABCD3	ATP-binding cassette, sub-family D (ALD), member 3
		25270	1.31581	GSE8302rn	2140	Rn	Abcd3	ATP-binding cassette, sub-family D (ALD), member 3
		19299	0.827113	GSE8302mm	2140	Mm	Abcd3	ATP-binding cassette, sub-family D (ALD), member 3
		19299	-1.0905	GSE8524	2140	Mm	Abcd3	ATP-binding cassette, sub-family D (ALD), member 3
	23	14555	-0.648042	GSE8290	5593	Mm	Gpd1	glycerol-3-phosphate dehydrogenase 1 (soluble)
		14555	-0.808172	GSE8291	5593	Mm	Gpd1	glycerol-3-phosphate dehydrogenase 1 (soluble)
		14555	2.49104	GSE8292	5593	Mm	Gpd1	glycerol-3-phosphate dehydrogenase 1 (soluble)
		14555	1.51573	GSE8295	5593	Mm	Gpd1	glycerol-3-phosphate dehydrogenase 1 (soluble)
		60666	0.624488	GSE8302rn	5593	Rn	Gpd1	glycerol-3-phosphate dehydrogenase 1 (soluble)
		14555	1.14293	GSE8524	5593	Mm	Gpd1	glycerol-3-phosphate dehydrogenase 1 (soluble)
		60666	-1.44631	GSE8700	5593	Rn	Gpd1	glycerol-3-phosphate dehydrogenase 1 (soluble)
		854095	-4.15222	~	5593	Sc	GPD2	Gpd2p
	24	66917	-1.31104	GSE432	8111	Mm	Chordc1	cysteine and histidine-rich domain (CHORD)-containing, zinc-binding protein 1
		66917	1.20518	1560.txt	8111	Mm	Chordc1	cysteine and histidine-rich domain (CHORD)-containing, zinc-binding protein 1
		66917	-0.808424	GSE8290	8111	Mm	Chordc1	cysteine and histidine-rich domain (CHORD)-containing, zinc-binding protein 1
		66917	1.77606	GSE8292	8111	Mm	Chordc1	cysteine and histidine-rich domain (CHORD)-containing, zinc-binding protein 1
		66917	1.35363	GSE8295	8111	Mm	Chordc1	cysteine and histidine-rich domain (CHORD)-containing, zinc-binding protein 1
		26973	0.756038	GSE8302hs	8111	Hs	CHORDC1	cysteine and histidine-rich domain (CHORD)-containing 1
		66917	1.17717	GSE8524	8111	Mm	Chordc1	cysteine and histidine-rich domain (CHORD)-containing, zinc-binding protein 1
		66917	1.05479	GSE8753	8111	Mm	Chordc1	cysteine and histidine-rich domain (CHORD)-containing, zinc-binding protein 1
	25	56636	1.00978	GSE432	10428	Mm	Fgf21	fibroblast growth factor 21
		56636	-1.13277	GSE8290	10428	Mm	Fgf21	fibroblast growth factor 21
		56636	-0.698157	GSE8291	10428	Mm	Fgf21	fibroblast growth factor 21
		56636	13.2929	GSE8292	10428	Mm	Fgf21	fibroblast growth factor 21
		56636	4.51438	GSE8295	10428	Mm	Fgf21	fibroblast growth factor 21
		170580	1.22735	GSE8302rn	10428	Rn	Fgf21	fibroblast growth factor 21
		56636	1.11159	GSE8302mm	10428	Mm	Fgf21	fibroblast growth factor 21
		56636	0.819437	GSE8753	10428	Mm	Fgf21	fibroblast growth factor 21
	26	75985	2.45474	GSE6903	22815	Mm	Rab30	RAB30, member RAS oncogene family
		75985	-1.60372	GSE8290	22815	Mm	Rab30	RAB30, member RAS oncogene family
		75985	-2.73743	GSE8291	22815	Mm	Rab30	RAB30, member RAS oncogene family
		75985	37.7546	GSE8292	22815	Mm	Rab30	RAB30, member RAS oncogene family
		75985	19.1894	GSE8295	22815	Mm	Rab30	RAB30, member RAS oncogene family
		308821	1.09544	GSE8302rn	22815	Rn	Rab30	RAB30, member RAS oncogene family
		75985	0.952425	GSE8302mm	22815	Mm	Rab30	RAB30, member RAS oncogene family
		308821	1.1399	GSE8700	22815	Rn	Rab30	RAB30, member RAS oncogene family
	27	11363	-1.04418	GSE8290	37498	Mm	Acadl	acyl-Coenzyme A dehydrogenase, long-chain
		11363	-1.40516	GSE8291	37498	Mm	Acadl	acyl-Coenzyme A dehydrogenase, long-chain
		11363	2.91139	GSE8292	37498	Mm	Acadl	acyl-Coenzyme A dehydrogenase, long-chain
		11363	5.50718	GSE8295	37498	Mm	Acadl	acyl-Coenzyme A dehydrogenase, long-chain
		11363	0.846383	GSE8302mm	37498	Mm	Acadl	acyl-Coenzyme A dehydrogenase, long-chain
		11363	-1.23413	GSE8524	37498	Mm	Acadl	acyl-Coenzyme A dehydrogenase, long-chain
		25287	-1.22411	GSE8700	37498	Rn	Acadl	acyl-Coenzyme A dehydrogenase, long-chain
		11363	-1.24552	MEXP-893	37498	Mm	Acadl	acyl-Coenzyme A dehydrogenase, long-chain
	28	13177	-1.31028	GSE8290	37554	Mm	Dci	dodecenoyl-Coenzyme A delta isomerase (3,2 trans-enoyl-Coenyme A isomerase)
		13177	-1.85025	GSE8291	37554	Mm	Dci	dodecenoyl-Coenzyme A delta isomerase (3,2 trans-enoyl-Coenyme A isomerase)
		13177	5.17193	GSE8292	37554	Mm	Dci	dodecenoyl-Coenzyme A delta isomerase (3,2 trans-enoyl-Coenyme A isomerase)
		13177	6.30983	GSE8295	37554	Mm	Dci	dodecenoyl-Coenzyme A delta isomerase (3,2 trans-enoyl-Coenyme A isomerase)
		29740	1.97169	GSE8302rn	37554	Rn	Dci	dodecenoyl-Coenzyme A delta isomerase (3,2 trans-enoyl-Coenyme A isomerase)
		13177	1.1986	GSE8302mm	37554	Mm	Dci	dodecenoyl-Coenzyme A delta isomerase (3,2 trans-enoyl-Coenyme A isomerase)
		13177	-1.25388	GSE8524	37554	Mm	Dci	dodecenoyl-Coenzyme A delta isomerase (3,2 trans-enoyl-Coenyme A isomerase)
		13177	-1.25366	MEXP-893	37554	Mm	Dci	dodecenoyl-Coenzyme A delta isomerase (3,2 trans-enoyl-Coenyme A isomerase)
	29	15360	-1.37246	GSE8290	38066	Mm	Hmgcs2	3-hydroxy-3-methylglutaryl-Coenzyme A synthase 2
		15360	-0.729245	GSE8291	38066	Mm	Hmgcs2	3-hydroxy-3-methylglutaryl-Coenzyme A synthase 2
		15360	3.23646	GSE8292	38066	Mm	Hmgcs2	3-hydroxy-3-methylglutaryl-Coenzyme A synthase 2
		15360	2.18021	GSE8295	38066	Mm	Hmgcs2	3-hydroxy-3-methylglutaryl-Coenzyme A synthase 2
		3158	1.81292	GSE8302hs	38066	Hs	HMGCS2	3-hydroxy-3-methylglutaryl-Coenzyme A synthase 2 (mitochondrial)
		24450	2.38367	GSE8302rn	38066	Rn	Hmgcs2	3-hydroxy-3-methylglutaryl-Coenzyme A synthase 2
		15360	3.23973	GSE8302mm	38066	Mm	Hmgcs2	3-hydroxy-3-methylglutaryl-Coenzyme A synthase 2
		24450	-1.33556	GSE8700	38066	Rn	Hmgcs2	3-hydroxy-3-methylglutaryl-Coenzyme A synthase 2
	30	27273	1.46281	GSE8290	38109	Mm	Pdk4	pyruvate dehydrogenase kinase, isoenzyme 4
		27273	-2.14081	GSE8291	38109	Mm	Pdk4	pyruvate dehydrogenase kinase, isoenzyme 4
		27273	26.7656	GSE8292	38109	Mm	Pdk4	pyruvate dehydrogenase kinase, isoenzyme 4
		5166	2.17224	GSE8302hs	38109	Hs	PDK4	pyruvate dehydrogenase kinase, isozyme 4
		89813	1.73458	GSE8302rn	38109	Rn	Pdk4	pyruvate dehydrogenase kinase, isoenzyme 4
		27273	4.34607	GSE8302mm	38109	Mm	Pdk4	pyruvate dehydrogenase kinase, isoenzyme 4
		27273	1.21312	GSE8524	38109	Mm	Pdk4	pyruvate dehydrogenase kinase, isoenzyme 4
		89813	-1.21467	GSE8700	38109	Rn	Pdk4	pyruvate dehydrogenase kinase, isoenzyme 4
	31	23945	-1.63387	GSE6903	38298	Mm	Mgll	monoglyceride lipase
		23945	-0.60178	GSE8290	38298	Mm	Mgll	monoglyceride lipase
		23945	-1.54368	GSE8291	38298	Mm	Mgll	monoglyceride lipase
		23945	3.00887	GSE8292	38298	Mm	Mgll	monoglyceride lipase
		23945	5.39771	GSE8295	38298	Mm	Mgll	monoglyceride lipase
		29254	1.61845	GSE8302rn	38298	Rn	Mgll	monoglyceride lipase
		23945	1.75602	GSE8302mm	38298	Mm	Mgll	monoglyceride lipase
		23945	0.710938	GSE8753	38298	Mm	Mgll	monoglyceride lipase
	32	68801	1.22859	GSE8292	41449	Mm	Elovl5	ELOVL family member 5, elongation of long chain fatty acids (yeast)
		68801	1.87379	GSE8295	41449	Mm	Elovl5	ELOVL family member 5, elongation of long chain fatty acids (yeast)
		60481	0.666482	GSE8302hs	41449	Hs	ELOVL5	ELOVL family member 5, elongation of long chain fatty acids (FEN1/Elo2, SUR4/Elo3-like, yeast)
		68801	1.33289	GSE8524	41449	Mm	Elovl5	ELOVL family member 5, elongation of long chain fatty acids (yeast)
		68801	0.651958	GSE8753	41449	Mm	Elovl5	ELOVL family member 5, elongation of long chain fatty acids (yeast)
		68801	-1.94079	E-CBIL-24	41449	Mm	Elovl5	ELOVL family member 5, elongation of long chain fatty acids (yeast)
		68801	-1.30732	MEXP-893	41449	Mm	Elovl5	ELOVL family member 5, elongation of long chain fatty acids (yeast)
		850400	-5.90988	~	41449	Sc	FEN1	Fatty acid elongase, involved in sphingolipid biosynthesis; acts on fatty acids of up to 24 carbons in length
	33	66968	-1.57803	GSE6903	41654	Mm	2310076L09Rik	RIKEN cDNA 2310076L09 gene
		66968	-1.47371	GSE8290	41654	Mm	2310076L09Rik	RIKEN cDNA 2310076L09 gene
		66968	-2.66264	GSE8291	41654	Mm	2310076L09Rik	RIKEN cDNA 2310076L09 gene
		66968	21.2472	GSE8292	41654	Mm	2310076L09Rik	RIKEN cDNA 2310076L09 gene
		66968	20.8372	GSE8295	41654	Mm	2310076L09Rik	RIKEN cDNA 2310076L09 gene
		66968	1.34201	GSE8302mm	41654	Mm	2310076L09Rik	RIKEN cDNA 2310076L09 gene
		66968	-1.59314	GSE8524	41654	Mm	2310076L09Rik	RIKEN cDNA 2310076L09 gene
		66968	0.61902	GSE8753	41654	Mm	2310076L09Rik	RIKEN cDNA 2310076L09 gene
	34	11808	1.04056	GSE432	47927	Mm	Apoa4	apolipoprotein A-IV
		11808	1.78691	GSE6903	47927	Mm	Apoa4	apolipoprotein A-IV
		11808	2.03784	GSE8291	47927	Mm	Apoa4	apolipoprotein A-IV
		11808	-1.31302	GSE8292	47927	Mm	Apoa4	apolipoprotein A-IV
		11808	-3.18798	GSE8295	47927	Mm	Apoa4	apolipoprotein A-IV
		11808	0.731975	GSE8753	47927	Mm	Apoa4	apolipoprotein A-IV
		11808	1.62171	GSE8753	47927	Mm	Apoa4	apolipoprotein A-IV
		11808	-2.38212	E-CBIL-24	47927	Mm	Apoa4	apolipoprotein A-IV
	35	13119	-24.7067	GSE6903	69011	Mm	Cyp4a14	cytochrome P450, family 4, subfamily a, polypeptide 14
		13119	-1.89223	GSE8290	69011	Mm	Cyp4a14	cytochrome P450, family 4, subfamily a, polypeptide 14
		13119	-4.26178	GSE8291	69011	Mm	Cyp4a14	cytochrome P450, family 4, subfamily a, polypeptide 14
		13119	291.251	GSE8292	69011	Mm	Cyp4a14	cytochrome P450, family 4, subfamily a, polypeptide 14
		13119	138.885	GSE8295	69011	Mm	Cyp4a14	cytochrome P450, family 4, subfamily a, polypeptide 14
		298423	2.98219	GSE8302rn	69011	Rn	Cyp4a3	cytochrome P450, family 4, subfamily a, polypeptide 3
		13119	1.7742	GSE8302mm	69011	Mm	Cyp4a14	cytochrome P450, family 4, subfamily a, polypeptide 14
		13119	1.39659	MEXP-893	69011	Mm	Cyp4a14	cytochrome P450, family 4, subfamily a, polypeptide 14
	36	20249	-1.0302	GSE8290	74538	Mm	Scd1	stearoyl-Coenzyme A desaturase 1
		20249	-1.52009	GSE8291	74538	Mm	Scd1	stearoyl-Coenzyme A desaturase 1
		20249	1.27733	GSE8292	74538	Mm	Scd1	stearoyl-Coenzyme A desaturase 1
		20249	9.01886	GSE8295	74538	Mm	Scd1	stearoyl-Coenzyme A desaturase 1
		20249	3.1321	GSE8524	74538	Mm	Scd1	stearoyl-Coenzyme A desaturase 1
		246074	-7.18863	GSE8700	74538	Rn	Scd1	stearoyl-Coenzyme A desaturase 1
		20249	0.978777	GSE8753	74538	Mm	Scd1	stearoyl-Coenzyme A desaturase 1
		20249	7.44127	MEXP-893	74538	Mm	Scd1	stearoyl-Coenzyme A desaturase 1
	37	13101	0.825386	GSE8291	86099	Mm	Cyp2d10	cytochrome P450, family 2, subfamily d, polypeptide 10
		13101	-1.22771	GSE8292	86099	Mm	Cyp2d10	cytochrome P450, family 2, subfamily d, polypeptide 10
		13105	-1.15559	GSE8292	86099	Mm	Cyp2d9	cytochrome P450, family 2, subfamily d, polypeptide 9
		13101	-1.4977	GSE8295	86099	Mm	Cyp2d10	cytochrome P450, family 2, subfamily d, polypeptide 10
		13105	-1.36742	GSE8295	86099	Mm	Cyp2d9	cytochrome P450, family 2, subfamily d, polypeptide 9
		13101	1.2781	E-CBIL-24	86099	Mm	Cyp2d10	cytochrome P450, family 2, subfamily d, polypeptide 10
		13105	1.58007	E-CBIL-24	86099	Mm	Cyp2d9	cytochrome P450, family 2, subfamily d, polypeptide 9
		13105	1.26681	MEXP-893	86099	Mm	Cyp2d9	cytochrome P450, family 2, subfamily d, polypeptide 9
	38	235674	-2.03476	GSE6903	91131	Mm	Acaa1b	acetyl-Coenzyme A acyltransferase 1B
		235674	-1.36532	GSE8290	91131	Mm	Acaa1b	acetyl-Coenzyme A acyltransferase 1B
		235674	-1.55626	GSE8291	91131	Mm	Acaa1b	acetyl-Coenzyme A acyltransferase 1B
		235674	4.26952	GSE8292	91131	Mm	Acaa1b	acetyl-Coenzyme A acyltransferase 1B
		235674	3.7336	GSE8295	91131	Mm	Acaa1b	acetyl-Coenzyme A acyltransferase 1B
		235674	1.93265	GSE8302mm	91131	Mm	Acaa1b	acetyl-Coenzyme A acyltransferase 1B
		235674	1.89561	GSE8524	91131	Mm	Acaa1b	acetyl-Coenzyme A acyltransferase 1B
		854646	16.7491	~	91131	Sc	POT1	3-ketoacyl-CoA thiolase with broad chain length specificity
	39	14964	1.22364	GSE432	110645	Mm	H2-D1	histocompatibility 2, D region locus 1
		14972	-1.13759	GSE432	110645	Mm	H2-K1	histocompatibility 2, K1, K region
		14964	-1.24354	GSE8292	110645	Mm	H2-D1	histocompatibility 2, D region locus 1
		14972	-1.19624	GSE8292	110645	Mm	H2-K1	histocompatibility 2, K1, K region
		14964	-1.17887	GSE8295	110645	Mm	H2-D1	histocompatibility 2, D region locus 1
		14972	-1.24516	GSE8295	110645	Mm	H2-K1	histocompatibility 2, K1, K region
		14964	1.42691	GSE8524	110645	Mm	H2-D1	histocompatibility 2, D region locus 1
		14972	1.43223	GSE8524	110645	Mm	H2-K1	histocompatibility 2, K1, K region
	40	15488	-1.10283	GSE8290	358	Mm	Hsd17b4	hydroxysteroid (17-beta) dehydrogenase 4
		15488	-1.09316	GSE8291	358	Mm	Hsd17b4	hydroxysteroid (17-beta) dehydrogenase 4
		15488	2.88073	GSE8292	358	Mm	Hsd17b4	hydroxysteroid (17-beta) dehydrogenase 4
		15488	2.69328	GSE8295	358	Mm	Hsd17b4	hydroxysteroid (17-beta) dehydrogenase 4
		79244	0.62568	GSE8302rn	358	Rn	Hsd17b4	hydroxysteroid (17-beta) dehydrogenase 4
		15488	0.700747	GSE8302mm	358	Mm	Hsd17b4	hydroxysteroid (17-beta) dehydrogenase 4
		853878	22.8682	~	358	Sc	FOX2	Fox2p
	41	12908	-1.15947	GSE8291	598	Mm	Crat	carnitine acetyltransferase
		12908	7.98248	GSE8292	598	Mm	Crat	carnitine acetyltransferase
		12908	4.54039	GSE8295	598	Mm	Crat	carnitine acetyltransferase
		311849	2.86196	GSE8302rn	598	Rn	Crat	carnitine acetyltransferase
		12908	0.635416	GSE8302mm	598	Mm	Crat	carnitine acetyltransferase
		12908	-1.12295	GSE8524	598	Mm	Crat	carnitine acetyltransferase
		854965	14.9742	~	598	Sc	CAT2	Carnitine acetyl-CoA transferase present in both mitochondria and peroxisomes,
	42	110826	-0.766511	GSE8290	1503	Mm	Etfb	electron transferring flavoprotein, beta polypeptide
		110826	-0.940715	GSE8291	1503	Mm	Etfb	electron transferring flavoprotein, beta polypeptide
		110826	2.17455	GSE8292	1503	Mm	Etfb	electron transferring flavoprotein, beta polypeptide
		110826	2.16022	GSE8295	1503	Mm	Etfb	electron transferring flavoprotein, beta polypeptide
		110826	-1.2076	GSE8524	1503	Mm	Etfb	electron transferring flavoprotein, beta polypeptide
		292845	-1.13476	GSE8700	1503	Rn	Etfb	electron transferring flavoprotein, beta polypeptide
		110826	1.26092	E-CBIL-24	1503	Mm	Etfb	electron transferring flavoprotein, beta polypeptide
	43	14718	1.21411	GSE8291	1571	Mm	Got1	glutamate oxaloacetate transaminase 1, soluble
		14718	-2.81508	GSE8292	1571	Mm	Got1	glutamate oxaloacetate transaminase 1, soluble
		14718	-1.11734	GSE8524	1571	Mm	Got1	glutamate oxaloacetate transaminase 1, soluble
		24401	-1.21163	GSE8700	1571	Rn	Got1	glutamate oxaloacetate transaminase 1, soluble
		14718	-0.684729	GSE8753	1571	Mm	Got1	glutamate oxaloacetate transaminase 1, soluble
		14718	1.9999	MEXP-893	1571	Mm	Got1	glutamate oxaloacetate transaminase 1, soluble
		850714	-3.07225	~	1571	Sc	AAT2	Aat2p
	44	18186	-1.63173	GSE432	2876	Mm	Nrp1	neuropilin 1
		18186	-0.76439	GSE8290	2876	Mm	Nrp1	neuropilin 1
		18186	-0.698843	GSE8291	2876	Mm	Nrp1	neuropilin 1
		18186	2.14508	GSE8292	2876	Mm	Nrp1	neuropilin 1
		18186	1.40898	GSE8295	2876	Mm	Nrp1	neuropilin 1
		246331	-1.27718	GSE8700	2876	Rn	Nrp1	neuropilin 1
		18186	-1.96875	MEXP-893	2876	Mm	Nrp1	neuropilin 1
	45	21847	-0.82658	GSE8291	4135	Mm	Klf10	Kruppel-like factor 10
		21847	4.54588	GSE8292	4135	Mm	Klf10	Kruppel-like factor 10
		21847	1.77124	GSE8295	4135	Mm	Klf10	Kruppel-like factor 10
		7071	1.2218	GSE8302hs	4135	Hs	KLF10	Kruppel-like factor 10
		21847	1.55482	GSE8302mm	4135	Mm	Klf10	Kruppel-like factor 10
		21847	0.904734	GSE8753	4135	Mm	Klf10	Kruppel-like factor 10
		21847	-1.39139	MEXP-893	4135	Mm	Klf10	Kruppel-like factor 10
	46	52538	-0.673181	GSE8291	4456	Mm	Acaa2	acetyl-Coenzyme A acyltransferase 2 (mitochondrial 3-oxoacyl-Coenzyme A thiolase)
		52538	1.48333	GSE8292	4456	Mm	Acaa2	acetyl-Coenzyme A acyltransferase 2 (mitochondrial 3-oxoacyl-Coenzyme A thiolase)
		52538	1.60446	GSE8295	4456	Mm	Acaa2	acetyl-Coenzyme A acyltransferase 2 (mitochondrial 3-oxoacyl-Coenzyme A thiolase)
		170465	1.41669	GSE8302rn	4456	Rn	Acaa2	acetyl-Coenzyme A acyltransferase 2 (mitochondrial 3-oxoacyl-Coenzyme A thiolase)
		52538	-1.62943	GSE8524	4456	Mm	Acaa2	acetyl-Coenzyme A acyltransferase 2 (mitochondrial 3-oxoacyl-Coenzyme A thiolase)
		170465	-1.31282	GSE8700	4456	Rn	Acaa2	acetyl-Coenzyme A acyltransferase 2 (mitochondrial 3-oxoacyl-Coenzyme A thiolase)
		52538	-1.20366	MEXP-893	4456	Mm	Acaa2	acetyl-Coenzyme A acyltransferase 2 (mitochondrial 3-oxoacyl-Coenzyme A thiolase)
	47	18113	1.42726	GSE8290	4496	Mm	Nnmt	nicotinamide N-methyltransferase
		18113	1.87791	GSE8291	4496	Mm	Nnmt	nicotinamide N-methyltransferase
		18113	-2.41934	GSE8292	4496	Mm	Nnmt	nicotinamide N-methyltransferase
		18113	-4.45417	GSE8295	4496	Mm	Nnmt	nicotinamide N-methyltransferase
		18113	1.69718	GSE8524	4496	Mm	Nnmt	nicotinamide N-methyltransferase
		18113	-1.18436	GSE8753	4496	Mm	Nnmt	nicotinamide N-methyltransferase
		18113	1.80408	MEXP-893	4496	Mm	Nnmt	nicotinamide N-methyltransferase
	48	53415	-0.693893	GSE8291	4676	Mm	Htatip2	HIV-1 tat interactive protein 2, homolog (human)
		53415	1.25789	GSE8292	4676	Mm	Htatip2	HIV-1 tat interactive protein 2, homolog (human)
		53415	2.14297	GSE8295	4676	Mm	Htatip2	HIV-1 tat interactive protein 2, homolog (human)
		53415	1.52525	GSE8524	4676	Mm	Htatip2	HIV-1 tat interactive protein 2, homolog (human)
		53415	1.47577	E-CBIL-24	4676	Mm	Htatip2	HIV-1 tat interactive protein 2, homolog (human)
		53415	1.79037	MEXP-893	4676	Mm	Htatip2	HIV-1 tat interactive protein 2, homolog (human)
		856721	8.80875	~	4676	Sc	FMP52	Fmp52p
	49	109801	-0.902272	GSE8290	4880	Mm	Glo1	glyoxalase 1
		109801	-0.713631	GSE8291	4880	Mm	Glo1	glyoxalase 1
		109801	2.08484	GSE8292	4880	Mm	Glo1	glyoxalase 1
		109801	1.5534	GSE8295	4880	Mm	Glo1	glyoxalase 1
		2739	0.763109	GSE8302hs	4880	Hs	GLO1	glyoxalase I
		109801	-1.32825	MEXP-893	4880	Mm	Glo1	glyoxalase 1
		855009	5.43536	~	4880	Sc	GLO1	Glo1p
	50	70536	2.14925	GSE6903	8238	Mm	Qpct	glutaminyl-peptide cyclotransferase (glutaminyl cyclase)
		70536	-1.09475	GSE8290	8238	Mm	Qpct	glutaminyl-peptide cyclotransferase (glutaminyl cyclase)
		70536	-1.83942	GSE8291	8238	Mm	Qpct	glutaminyl-peptide cyclotransferase (glutaminyl cyclase)
		70536	6.24732	GSE8292	8238	Mm	Qpct	glutaminyl-peptide cyclotransferase (glutaminyl cyclase)
		70536	8.4219	GSE8295	8238	Mm	Qpct	glutaminyl-peptide cyclotransferase (glutaminyl cyclase)
		313837	1.56181	GSE8302rn	8238	Rn	RGD1562284	similar to Glutaminyl-peptide cyclotransferase precursor (QC)
		70536	0.950156	GSE8302mm	8238	Mm	Qpct	glutaminyl-peptide cyclotransferase (glutaminyl cyclase)
	51	66853	-0.741006	GSE8291	10687	Mm	Pnpla2	patatin-like phospholipase domain containing 2
		66853	2.27157	GSE8292	10687	Mm	Pnpla2	patatin-like phospholipase domain containing 2
		66853	3.93943	GSE8295	10687	Mm	Pnpla2	patatin-like phospholipase domain containing 2
		361676	1.58369	GSE8302rn	10687	Rn	Pnpla2	patatin-like phospholipase domain containing 2
		66853	0.939716	GSE8302mm	10687	Mm	Pnpla2	patatin-like phospholipase domain containing 2
		66853	1.42042	GSE8524	10687	Mm	Pnpla2	patatin-like phospholipase domain containing 2
		66853	1.22613	MEXP-893	10687	Mm	Pnpla2	patatin-like phospholipase domain containing 2
	52	74114	-0.788129	GSE8290	10899	Mm	Crot	carnitine O-octanoyltransferase
		74114	-0.730598	GSE8291	10899	Mm	Crot	carnitine O-octanoyltransferase
		74114	2.65988	GSE8292	10899	Mm	Crot	carnitine O-octanoyltransferase
		74114	2.11064	GSE8295	10899	Mm	Crot	carnitine O-octanoyltransferase
		83842	1.25835	GSE8302rn	10899	Rn	Crot	carnitine O-octanoyltransferase
		74114	1.201	GSE8302mm	10899	Mm	Crot	carnitine O-octanoyltransferase
		74114	-1.424	MEXP-893	10899	Mm	Crot	carnitine O-octanoyltransferase
	53	212531	-0.661704	GSE8290	12876	Mm	Sh3bgrl2	SH3 domain binding glutamic acid-rich protein like 2
		212531	-0.972883	GSE8291	12876	Mm	Sh3bgrl2	SH3 domain binding glutamic acid-rich protein like 2
		212531	2.75751	GSE8292	12876	Mm	Sh3bgrl2	SH3 domain binding glutamic acid-rich protein like 2
		212531	2.04231	GSE8295	12876	Mm	Sh3bgrl2	SH3 domain binding glutamic acid-rich protein like 2
		83699	0.966665	GSE8302hs	12876	Hs	SH3BGRL2	SH3 domain binding glutamic acid-rich protein like 2
		212531	0.646885	GSE8753	12876	Mm	Sh3bgrl2	SH3 domain binding glutamic acid-rich protein like 2
		212531	-1.38906	MEXP-893	12876	Mm	Sh3bgrl2	SH3 domain binding glutamic acid-rich protein like 2
	54	110902	5.06128	GSE6903	20193	Mm	Chrna2	cholinergic receptor, nicotinic, alpha polypeptide 2 (neuronal)
		110902	-1.16433	GSE8291	20193	Mm	Chrna2	cholinergic receptor, nicotinic, alpha polypeptide 2 (neuronal)
		110902	6.27084	GSE8292	20193	Mm	Chrna2	cholinergic receptor, nicotinic, alpha polypeptide 2 (neuronal)
		110902	7.79354	GSE8295	20193	Mm	Chrna2	cholinergic receptor, nicotinic, alpha polypeptide 2 (neuronal)
		110902	-1.29154	GSE8524	20193	Mm	Chrna2	cholinergic receptor, nicotinic, alpha polypeptide 2 (neuronal)
		110902	0.703119	GSE8753	20193	Mm	Chrna2	cholinergic receptor, nicotinic, alpha polypeptide 2 (neuronal)
		110902	-1.26026	MEXP-893	20193	Mm	Chrna2	cholinergic receptor, nicotinic, alpha polypeptide 2 (neuronal)
	55	17436	-0.600657	GSE8290	20540	Mm	Me1	malic enzyme 1, NADP(+)-dependent, cytosolic
		17436	-1.42319	GSE8291	20540	Mm	Me1	malic enzyme 1, NADP(+)-dependent, cytosolic
		17436	2.31536	GSE8292	20540	Mm	Me1	malic enzyme 1, NADP(+)-dependent, cytosolic
		17436	4.65453	GSE8295	20540	Mm	Me1	malic enzyme 1, NADP(+)-dependent, cytosolic
		17436	1.34693	GSE8524	20540	Mm	Me1	malic enzyme 1, NADP(+)-dependent, cytosolic
		17436	0.99799	GSE8753	20540	Mm	Me1	malic enzyme 1, NADP(+)-dependent, cytosolic
		17436	1.28612	MEXP-893	20540	Mm	Me1	malic enzyme 1, NADP(+)-dependent, cytosolic
	56	16855	-2.48535	GSE6903	21239	Mm	Lgals4	lectin, galactose binding, soluble 4
		16855	-0.965875	GSE8290	21239	Mm	Lgals4	lectin, galactose binding, soluble 4
		16855	-1.91038	GSE8291	21239	Mm	Lgals4	lectin, galactose binding, soluble 4
		16855	6.05648	GSE8292	21239	Mm	Lgals4	lectin, galactose binding, soluble 4
		16855	6.72041	GSE8295	21239	Mm	Lgals4	lectin, galactose binding, soluble 4
		16855	1.08647	GSE8302mm	21239	Mm	Lgals4	lectin, galactose binding, soluble 4
		16855	-1.44992	GSE8524	21239	Mm	Lgals4	lectin, galactose binding, soluble 4
	57	15505	-1.22192	GSE8290	21322	Mm	Hsph1	heat shock 105kDa/110kDa protein 1
		15505	2.85272	GSE8292	21322	Mm	Hsph1	heat shock 105kDa/110kDa protein 1
		15505	1.37466	GSE8295	21322	Mm	Hsph1	heat shock 105kDa/110kDa protein 1
		10808	0.715447	GSE8302hs	21322	Hs	HSPH1	heat shock 105kDa/110kDa protein 1
		15505	1.63132	GSE8524	21322	Mm	Hsph1	heat shock 105kDa/110kDa protein 1
		288444	-1.19347	GSE8700	21322	Rn	Hsph1	heat shock 105kDa/110kDa protein 1
		15505	1.19053	GSE8753	21322	Mm	Hsph1	heat shock 105kDa/110kDa protein 1
	58	14673	-1.26906	GSE432	22398	Mm	Gna12	guanine nucleotide binding protein, alpha 12
		14673	-0.868792	GSE8290	22398	Mm	Gna12	guanine nucleotide binding protein, alpha 12
		14673	-1.46346	GSE8291	22398	Mm	Gna12	guanine nucleotide binding protein, alpha 12
		14673	3.03692	GSE8292	22398	Mm	Gna12	guanine nucleotide binding protein, alpha 12
		14673	2.61361	GSE8295	22398	Mm	Gna12	guanine nucleotide binding protein, alpha 12
		81663	-1.31184	GSE8700	22398	Rn	Gna12	guanine nucleotide binding protein, alpha 12
		14673	-0.701279	GSE8753	22398	Mm	Gna12	guanine nucleotide binding protein, alpha 12
	59	12895	-1.8218	GSE8291	22548	Mm	Cpt1b	carnitine palmitoyltransferase 1b, muscle
		12895	4.56776	GSE8292	22548	Mm	Cpt1b	carnitine palmitoyltransferase 1b, muscle
		12895	14.0423	GSE8295	22548	Mm	Cpt1b	carnitine palmitoyltransferase 1b, muscle
		25756	2.84535	GSE8302rn	22548	Rn	Cpt1b	carnitine palmitoyltransferase 1b, muscle
		12895	1.08941	GSE8302mm	22548	Mm	Cpt1b	carnitine palmitoyltransferase 1b, muscle
		12895	-1.2966	GSE8524	22548	Mm	Cpt1b	carnitine palmitoyltransferase 1b, muscle
		12895	-0.689625	GSE8753	22548	Mm	Cpt1b	carnitine palmitoyltransferase 1b, muscle
	60	68337	-1.03391	GSE432	36065	Mm	Crip2	cysteine rich protein 2
		68337	1.63816	GSE6903	36065	Mm	Crip2	cysteine rich protein 2
		68337	2.8347	GSE8292	36065	Mm	Crip2	cysteine rich protein 2
		68337	1.30159	GSE8295	36065	Mm	Crip2	cysteine rich protein 2
		68337	-1.17382	GSE8524	36065	Mm	Crip2	cysteine rich protein 2
		68337	1.53016	E-CBIL-24	36065	Mm	Crip2	cysteine rich protein 2
		68337	-1.63345	MEXP-893	36065	Mm	Crip2	cysteine rich protein 2
	61	11430	-1.58678	GSE6903	38299	Mm	Acox1	acyl-Coenzyme A oxidase 1, palmitoyl
		11430	-0.825534	GSE8291	38299	Mm	Acox1	acyl-Coenzyme A oxidase 1, palmitoyl
		11430	2.28309	GSE8292	38299	Mm	Acox1	acyl-Coenzyme A oxidase 1, palmitoyl
		11430	2.48876	GSE8295	38299	Mm	Acox1	acyl-Coenzyme A oxidase 1, palmitoyl
		50681	1.88429	GSE8302rn	38299	Rn	Acox1	acyl-Coenzyme A oxidase 1, palmitoyl
		11430	0.643269	GSE8302mm	38299	Mm	Acox1	acyl-Coenzyme A oxidase 1, palmitoyl
		11430	1.18497	GSE8524	38299	Mm	Acox1	acyl-Coenzyme A oxidase 1, palmitoyl
	62	67528	-3.69132	GSE6903	41564	Mm	Nudt7	nudix (nucleoside diphosphate linked moiety X)-type motif 7
		67528	-1.38745	GSE8295	41564	Mm	Nudt7	nudix (nucleoside diphosphate linked moiety X)-type motif 7
		361413	1.93694	GSE8302rn	41564	Rn	Nudt7	nudix (nucleoside diphosphate linked moiety X)-type motif 7
		67528	-1.18366	GSE8524	41564	Mm	Nudt7	nudix (nucleoside diphosphate linked moiety X)-type motif 7
		361413	-1.72771	GSE8700	41564	Rn	Nudt7	nudix (nucleoside diphosphate linked moiety X)-type motif 7
		67528	-1.95392	MEXP-893	41564	Mm	Nudt7	nudix (nucleoside diphosphate linked moiety X)-type motif 7
		67528	-1.74028	MEXP-893	41564	Mm	Nudt7	nudix (nucleoside diphosphate linked moiety X)-type motif 7
	63	219189	-0.719974	GSE8290	44881	Mm	1300010F03Rik	RIKEN cDNA 1300010F03 gene
		219189	-1.36563	GSE8291	44881	Mm	1300010F03Rik	RIKEN cDNA 1300010F03 gene
		219189	2.16207	GSE8292	44881	Mm	1300010F03Rik	RIKEN cDNA 1300010F03 gene
		219189	2.92332	GSE8295	44881	Mm	1300010F03Rik	RIKEN cDNA 1300010F03 gene
		290381	1.54274	GSE8302rn	44881	Rn	RGD1308772	similar to KIAA0564 protein
		219189	0.664543	GSE8302mm	44881	Mm	1300010F03Rik	RIKEN cDNA 1300010F03 gene
		219189	-1.17357	GSE8524	44881	Mm	1300010F03Rik	RIKEN cDNA 1300010F03 gene
	64	28200	-1.28532	GSE432	49646	Mm	Dhrs4	dehydrogenase/reductase (SDR family) member 4
		28200	-0.915458	GSE8290	49646	Mm	Dhrs4	dehydrogenase/reductase (SDR family) member 4
		28200	-1.37074	GSE8291	49646	Mm	Dhrs4	dehydrogenase/reductase (SDR family) member 4
		28200	2.62966	GSE8292	49646	Mm	Dhrs4	dehydrogenase/reductase (SDR family) member 4
		28200	3.61152	GSE8295	49646	Mm	Dhrs4	dehydrogenase/reductase (SDR family) member 4
		28200	0.633121	GSE8302mm	49646	Mm	Dhrs4	dehydrogenase/reductase (SDR family) member 4
		28200	-1.435	GSE8524	49646	Mm	Dhrs4	dehydrogenase/reductase (SDR family) member 4
	65	11671	-1.40641	GSE8290	55458	Mm	Aldh3a2	aldehyde dehydrogenase family 3, subfamily A2
		11671	-1.55173	GSE8291	55458	Mm	Aldh3a2	aldehyde dehydrogenase family 3, subfamily A2
		11671	7.96253	GSE8292	55458	Mm	Aldh3a2	aldehyde dehydrogenase family 3, subfamily A2
		11671	13.1102	GSE8295	55458	Mm	Aldh3a2	aldehyde dehydrogenase family 3, subfamily A2
		65183	0.697794	GSE8302rn	55458	Rn	Aldh3a2	aldehyde dehydrogenase family 3, subfamily A2
		11671	0.708681	GSE8302mm	55458	Mm	Aldh3a2	aldehyde dehydrogenase family 3, subfamily A2
		11671	-1.43754	MEXP-893	55458	Mm	Aldh3a2	aldehyde dehydrogenase family 3, subfamily A2
	66	13033	2.3951	GSE432	55616	Mm	Ctsd	cathepsin D
		13033	-1.12907	GSE8292	55616	Mm	Ctsd	cathepsin D
		13033	1.49316	GSE8295	55616	Mm	Ctsd	cathepsin D
		1509	-0.697503	GSE8302hs	55616	Hs	CTSD	cathepsin D
		13033	1.26414	GSE8524	55616	Mm	Ctsd	cathepsin D
		171293	-1.57739	GSE8700	55616	Rn	Ctsd	cathepsin D
		855949	5.32232	~	55616	Sc	PEP4	Pep4p
	67	105387	0.801695	1560.txt	64472	Mm	Akr1c14	aldo-keto reductase family 1, member C14
		105387	-0.900141	GSE8290	64472	Mm	Akr1c14	aldo-keto reductase family 1, member C14
		105387	0.850281	GSE8291	64472	Mm	Akr1c14	aldo-keto reductase family 1, member C14
		105387	-1.78794	GSE8292	64472	Mm	Akr1c14	aldo-keto reductase family 1, member C14
		105387	-1.72594	GSE8295	64472	Mm	Akr1c14	aldo-keto reductase family 1, member C14
		105387	-1.30728	GSE8302mm	64472	Mm	Akr1c14	aldo-keto reductase family 1, member C14
		191574	-1.48568	GSE8700	64472	Rn	Akr1c14	aldo-keto reductase family 1, member C14
	68	110208	-1.30741	GSE432	68268	Mm	Pgd	phosphogluconate dehydrogenase
		110208	-0.686887	GSE8291	68268	Mm	Pgd	phosphogluconate dehydrogenase
		110208	1.74033	GSE8295	68268	Mm	Pgd	phosphogluconate dehydrogenase
		110208	1.81796	GSE8524	68268	Mm	Pgd	phosphogluconate dehydrogenase
		110208	0.626727	GSE8753	68268	Mm	Pgd	phosphogluconate dehydrogenase
		110208	-1.31019	MEXP-893	68268	Mm	Pgd	phosphogluconate dehydrogenase
		856589	-15.0366	~	68268	Sc	GND1	6-phosphogluconate dehydrogenase (decarboxylating),
	69	433256	-2.25309	GSE432	69208	Mm	Acsl5	acyl-CoA synthetase long-chain family member 5
		433256	-0.918868	GSE8291	69208	Mm	Acsl5	acyl-CoA synthetase long-chain family member 5
		433256	1.45976	GSE8292	69208	Mm	Acsl5	acyl-CoA synthetase long-chain family member 5
		433256	2.30829	GSE8295	69208	Mm	Acsl5	acyl-CoA synthetase long-chain family member 5
		51703	0.807305	GSE8302hs	69208	Hs	ACSL5	acyl-CoA synthetase long-chain family member 5
		433256	1.1854	GSE8524	69208	Mm	Acsl5	acyl-CoA synthetase long-chain family member 5
		433256	-1.25406	MEXP-893	69208	Mm	Acsl5	acyl-CoA synthetase long-chain family member 5
	70	114664	-2.35448	GSE6903	69209	Mm	Hsd17b11	hydroxysteroid (17-beta) dehydrogenase 11
		114664	-1.21835	GSE8290	69209	Mm	Hsd17b11	hydroxysteroid (17-beta) dehydrogenase 11
		114664	-1.86127	GSE8291	69209	Mm	Hsd17b11	hydroxysteroid (17-beta) dehydrogenase 11
		114664	6.09494	GSE8292	69209	Mm	Hsd17b11	hydroxysteroid (17-beta) dehydrogenase 11
		114664	9.39598	GSE8295	69209	Mm	Hsd17b11	hydroxysteroid (17-beta) dehydrogenase 11
		114664	1.1692	GSE8524	69209	Mm	Hsd17b11	hydroxysteroid (17-beta) dehydrogenase 11
		114664	-1.32808	MEXP-893	69209	Mm	Hsd17b11	hydroxysteroid (17-beta) dehydrogenase 11
	71	72535	3.4547	GSE6903	106949	Mm	Aldh1b1	aldehyde dehydrogenase 1 family, member B1
		72535	0.943574	GSE8291	106949	Mm	Aldh1b1	aldehyde dehydrogenase 1 family, member B1
		72535	-2.06018	GSE8292	106949	Mm	Aldh1b1	aldehyde dehydrogenase 1 family, member B1
		72535	-2.00375	GSE8295	106949	Mm	Aldh1b1	aldehyde dehydrogenase 1 family, member B1
		72535	-1.13803	GSE8524	106949	Mm	Aldh1b1	aldehyde dehydrogenase 1 family, member B1
		72535	1.67771	MEXP-893	106949	Mm	Aldh1b1	aldehyde dehydrogenase 1 family, member B1
		856804	-10.608	~	106949	Sc	ALD5	Ald5p
	72	20208	1.71926	GSE8290	110437	Mm	Saa1	serum amyloid A 1
		20209	1.67585	GSE8290	110437	Mm	Saa2	serum amyloid A 2
		20208	1.37564	GSE8291	110437	Mm	Saa1	serum amyloid A 1
		20208	-1.33172	GSE8292	110437	Mm	Saa1	serum amyloid A 1
		20208	-2.77147	GSE8295	110437	Mm	Saa1	serum amyloid A 1
		20209	-1.54479	GSE8295	110437	Mm	Saa2	serum amyloid A 2
		20209	-2.79233	E-CBIL-24	110437	Mm	Saa2	serum amyloid A 2
	73	11370	-0.966653	GSE8290	5	Mm	Acadvl	acyl-Coenzyme A dehydrogenase, very long chain
		11370	-1.36066	GSE8291	5	Mm	Acadvl	acyl-Coenzyme A dehydrogenase, very long chain
		11370	2.95478	GSE8292	5	Mm	Acadvl	acyl-Coenzyme A dehydrogenase, very long chain
		11370	3.49039	GSE8295	5	Mm	Acadvl	acyl-Coenzyme A dehydrogenase, very long chain
		25363	0.720444	GSE8302rn	5	Rn	Acadvl	acyl-Coenzyme A dehydrogenase, very long chain
		11370	-1.25967	GSE8524	5	Mm	Acadvl	acyl-Coenzyme A dehydrogenase, very long chain
	74	110446	1.68351	GSE8292	6	Mm	Acat1	acetyl-Coenzyme A acetyltransferase 1
		110446	1.72488	GSE8295	6	Mm	Acat1	acetyl-Coenzyme A acetyltransferase 1
		25014	1.10828	GSE8302rn	6	Rn	Acat1	acetyl-coenzyme A acetyltransferase 1
		110446	0.843589	GSE8302mm	6	Mm	Acat1	acetyl-Coenzyme A acetyltransferase 1
		110446	-1.30833	GSE8524	6	Mm	Acat1	acetyl-Coenzyme A acetyltransferase 1
		110446	-1.54327	MEXP-893	6	Mm	Acat1	acetyl-Coenzyme A acetyltransferase 1
	75	11564	1.99784	GSE432	12	Mm	Adsl	adenylosuccinate lyase
		11564	1.1247	GSE8292	12	Mm	Adsl	adenylosuccinate lyase
		11564	-1.13238	GSE8524	12	Mm	Adsl	adenylosuccinate lyase
		11564	1.19901	E-CBIL-24	12	Mm	Adsl	adenylosuccinate lyase
		11564	-1.26016	MEXP-893	12	Mm	Adsl	adenylosuccinate lyase
		851073	-6.2941	~	12	Sc	ADE13	Ade13p
	76	11656	0.617071	GSE8290	17	Mm	Alas2	aminolevulinic acid synthase 2, erythroid
		11656	-1.44212	GSE8292	17	Mm	Alas2	aminolevulinic acid synthase 2, erythroid
		11656	-2.03351	GSE8295	17	Mm	.	aminolevulinic acid synthase 2, erythroid
		11656	0.718258	GSE8753	17	Mm	Alas2	aminolevulinic acid synthase 2, erythroid
		11656	1.31073	E-CBIL-24	17	Mm	Alas2	aminolevulinic acid synthase 2, erythroid
		851818	3.31084	~	17	Sc	HEM1	5-aminolevulinate synthase, catalyzes the first step in the heme biosynthetic pathway;
	77	109900	0.945727	GSE8291	32	Mm	Asl	argininosuccinate lyase
		109900	-1.29816	GSE8292	32	Mm	Asl	argininosuccinate lyase
		109900	-0.751974	GSE8753	32	Mm	Asl	argininosuccinate lyase
		109900	1.4082	E-CBIL-24	32	Mm	Asl	argininosuccinate lyase
		109900	2.0455	MEXP-893	32	Mm	Asl	argininosuccinate lyase
		856411	-4.65251	~	32	Sc	ARG4	Arg4p
	78	14571	-0.997415	GSE8291	352	Mm	Gpd2	glycerol phosphate dehydrogenase 2, mitochondrial
		14571	3.58309	GSE8292	352	Mm	Gpd2	glycerol phosphate dehydrogenase 2, mitochondrial
		14571	1.79828	GSE8295	352	Mm	Gpd2	glycerol phosphate dehydrogenase 2, mitochondrial
		25062	1.03012	GSE8302rn	352	Rn	Gpd2	glycerol-3-phosphate dehydrogenase 2, mitochondrial
		14571	1.04063	GSE8753	352	Mm	Gpd2	glycerol phosphate dehydrogenase 2, mitochondrial
		14571	-1.89585	MEXP-893	352	Mm	Gpd2	glycerol phosphate dehydrogenase 2, mitochondrial
	79	16008	1.81612	GSE6903	499	Mm	Igfbp2	insulin-like growth factor binding protein 2
		16008	-1.06007	GSE8290	499	Mm	Igfbp2	insulin-like growth factor binding protein 2
		16008	-1.08846	GSE8291	499	Mm	Igfbp2	insulin-like growth factor binding protein 2
		16008	2.13777	GSE8292	499	Mm	Igfbp2	insulin-like growth factor binding protein 2
		16008	2.81376	GSE8295	499	Mm	Igfbp2	insulin-like growth factor binding protein 2
		16008	-1.49087	MEXP-893	499	Mm	Igfbp2	insulin-like growth factor binding protein 2
	80	14080	-1.0394	GSE8290	1106	Mm	Fabp1	fatty acid binding protein 1, liver
		14080	1.42833	GSE8292	1106	Mm	Fabp1	fatty acid binding protein 1, liver
		14080	1.40077	GSE8295	1106	Mm	Fabp1	fatty acid binding protein 1, liver
		24360	1.73714	GSE8302rn	1106	Rn	Fabp1	fatty acid binding protein 1, liver
		14080	2.02965	GSE8302mm	1106	Mm	Fabp1	fatty acid binding protein 1, liver
		14080	-1.31932	MEXP-893	1106	Mm	Fabp1	fatty acid binding protein 1, liver
	81	432676	1.12072	GSE8292	1283	Mm	EG432676	predicted gene, EG432676
		28080	-1.1163	GSE8524	1283	Mm	Atp5o	ATP synthase, H+ transporting, mitochondrial F1 complex, O subunit
		432676	-1.15063	GSE8524	1283	Mm	EG432676	predicted gene, EG432676
		28080	1.2564	E-CBIL-24	1283	Mm	Atp5o	ATP synthase, H+ transporting, mitochondrial F1 complex, O subunit
		432676	1.24789	E-CBIL-24	1283	Mm	EG432676	predicted gene, EG432676
		851892	10.381	~	1283	Sc	ATP5	Atp5p
	82	12443	1.95488	GSE8295	1334	Mm	Ccnd1	cyclin D1
		58919	0.785579	GSE8302rn	1334	Rn	Ccnd1	cyclin D1
		12443	-1.37643	GSE8524	1334	Mm	Ccnd1	cyclin D1
		12443	1.07553	GSE8753	1334	Mm	Ccnd1	cyclin D1
		12443	-1.18953	E-CBIL-24	1334	Mm	Ccnd1	cyclin D1
		12443	-1.83827	MEXP-893	1334	Mm	Ccnd1	cyclin D1
	83	12583	-1.72247	GSE432	1365	Mm	Cdo1	cysteine dioxygenase 1, cytosolic
		12583	0.639823	GSE8291	1365	Mm	Cdo1	cysteine dioxygenase 1, cytosolic
		12583	-1.37102	GSE8292	1365	Mm	Cdo1	cysteine dioxygenase 1, cytosolic
		12583	-1.37118	GSE8295	1365	Mm	Cdo1	cysteine dioxygenase 1, cytosolic
		1036	0.668402	GSE8302hs	1365	Hs	CDO1	cysteine dioxygenase, type I
		12583	5.16682	GSE8524	1365	Mm	Cdo1	cysteine dioxygenase 1, cytosolic
	84	107869	0.903613	GSE8291	1432	Mm	Cth	cystathionase (cystathionine gamma-lyase)
		107869	-1.75909	GSE8292	1432	Mm	Cth	cystathionase (cystathionine gamma-lyase)
		107869	-1.50441	GSE8295	1432	Mm	Cth	cystathionase (cystathionine gamma-lyase)
		107869	-0.769697	GSE8753	1432	Mm	Cth	cystathionase (cystathionine gamma-lyase)
		107869	1.38153	MEXP-893	1432	Mm	Cth	cystathionase (cystathionine gamma-lyase)
		851221	-13.191	~	1432	Sc	CYS3	Cys3p
	85	14062	-1.01011	GSE432	1510	Mm	F2r	coagulation factor II (thrombin) receptor
		14062	0.617517	GSE8291	1510	Mm	F2r	coagulation factor II (thrombin) receptor
		14062	-1.88223	GSE8292	1510	Mm	F2r	coagulation factor II (thrombin) receptor
		14062	-1.57661	GSE8295	1510	Mm	F2r	coagulation factor II (thrombin) receptor
		14062	-1.69421	GSE8524	1510	Mm	F2r	coagulation factor II (thrombin) receptor
		14062	-1.23001	MEXP-893	1510	Mm	F2r	coagulation factor II (thrombin) receptor
	86	15901	4.62875	GSE6903	1631	Mm	Id1	inhibitor of DNA binding 1
		15901	-0.920109	GSE8291	1631	Mm	Id1	inhibitor of DNA binding 1
		15901	4.33137	GSE8292	1631	Mm	Id1	inhibitor of DNA binding 1
		25261	0.675848	GSE8302rn	1631	Rn	Id1	inhibitor of DNA binding 1
		15901	0.642891	GSE8753	1631	Mm	Id1	inhibitor of DNA binding 1
		15901	0.761064	GSE8753	1631	Mm	Id1	inhibitor of DNA binding 1
	87	21835	1.00457	GSE8290	2441	Mm	Thrsp	thyroid hormone responsive SPOT14 homolog (Rattus)
		21835	0.968201	GSE8291	2441	Mm	Thrsp	thyroid hormone responsive SPOT14 homolog (Rattus)
		21835	-2.94932	GSE8292	2441	Mm	Thrsp	thyroid hormone responsive SPOT14 homolog (Rattus)
		21835	4.93138	GSE8524	2441	Mm	Thrsp	thyroid hormone responsive SPOT14 homolog (Rattus)
		25357	-1.30465	GSE8700	2441	Rn	Thrsp	thyroid hormone responsive
		21835	0.790395	GSE8753	2441	Mm	Thrsp	thyroid hormone responsive SPOT14 homolog (Rattus)
	88	22228	1.94754	GSE6903	2516	Mm	Ucp2	uncoupling protein 2 (mitochondrial, proton carrier)
		22228	-0.954674	GSE8291	2516	Mm	Ucp2	uncoupling protein 2 (mitochondrial, proton carrier)
		22228	3.7001	GSE8295	2516	Mm	Ucp2	uncoupling protein 2 (mitochondrial, proton carrier)
		54315	1.55863	GSE8302rn	2516	Rn	Ucp2	uncoupling protein 2 (mitochondrial, proton carrier)
		22228	1.23181	GSE8302mm	2516	Mm	Ucp2	uncoupling protein 2 (mitochondrial, proton carrier)
		54315	-1.64661	GSE8700	2516	Rn	Ucp2	uncoupling protein 2 (mitochondrial, proton carrier)
	89	53357	1.82078	GSE432	2635	Mm	Pla2g6	phospholipase A2, group VI
		53357	-0.649343	GSE8291	2635	Mm	Pla2g6	phospholipase A2, group VI
		53357	2.59851	GSE8292	2635	Mm	Pla2g6	phospholipase A2, group VI
		53357	1.19513	GSE8524	2635	Mm	Pla2g6	phospholipase A2, group VI
		53357	-1.51763	MEXP-893	2635	Mm	Pla2g6	phospholipase A2, group VI
		53357	-1.40007	MEXP-893	2635	Mm	Pla2g6	phospholipase A2, group VI
	90	12418	0.674433	GSE8291	2712	Mm	Cbx4	chromobox homolog 4 (Drosophila Pc class)
		12418	-1.957	GSE8292	2712	Mm	Cbx4	chromobox homolog 4 (Drosophila Pc class)
		12418	-1.89404	GSE8295	2712	Mm	Cbx4	chromobox homolog 4 (Drosophila Pc class)
		12418	1.35156	GSE8524	2712	Mm	Cbx4	chromobox homolog 4 (Drosophila Pc class)
		12418	0.892808	GSE8753	2712	Mm	Cbx4	chromobox homolog 4 (Drosophila Pc class)
		12418	0.976683	GSE8753	2712	Mm	Cbx4	chromobox homolog 4 (Drosophila Pc class)
	91	20872	-0.716413	GSE8290	2739	Mm	Stk16	serine/threonine kinase 16
		20872	-0.791345	GSE8291	2739	Mm	Stk16	serine/threonine kinase 16
		20872	2.19003	GSE8292	2739	Mm	Stk16	serine/threonine kinase 16
		20872	1.69359	GSE8295	2739	Mm	Stk16	serine/threonine kinase 16
		20872	1.25553	E-CBIL-24	2739	Mm	Stk16	serine/threonine kinase 16
		855840	2.23637	~	2739	Sc	YPL236C	Putative protein kinase that exhibits Akr1p-dependent palmitoylation
	92	21673	3.00383	GSE6903	3014	Mm	Dntt	deoxynucleotidyltransferase, terminal
		21673	0.6888	GSE8291	3014	Mm	Dntt	deoxynucleotidyltransferase, terminal
		21673	-1.77551	GSE8292	3014	Mm	Dntt	deoxynucleotidyltransferase, terminal
		21673	-1.31532	GSE8295	3014	Mm	Dntt	deoxynucleotidyltransferase, terminal
		21673	1.2869	GSE8753	3014	Mm	Dntt	deoxynucleotidyltransferase, terminal
		21673	-1.4925	E-CBIL-24	3014	Mm	Dntt	deoxynucleotidyltransferase, terminal
	93	13124	-1.89229	GSE432	3233	Mm	Cyp8b1	cytochrome P450, family 8, subfamily b, polypeptide 1
		13124	1.07523	GSE8291	3233	Mm	Cyp8b1	cytochrome P450, family 8, subfamily b, polypeptide 1
		13124	-1.44869	GSE8292	3233	Mm	Cyp8b1	cytochrome P450, family 8, subfamily b, polypeptide 1
		1582	-0.684982	GSE8302hs	3233	Hs	CYP8B1	cytochrome P450, family 8, subfamily B, polypeptide 1
		81924	1.08953	GSE8302rn	3233	Rn	Cyp8b1	cytochrome P450, family 8, subfamily b, polypeptide 1
		13124	-1.52024	GSE8753	3233	Mm	Cyp8b1	cytochrome P450, family 8, subfamily b, polypeptide 1
	94	74205	1.33247	GSE8292	3278	Mm	Acsl3	acyl-CoA synthetase long-chain family member 3
		74205	2.05583	GSE8295	3278	Mm	Acsl3	acyl-CoA synthetase long-chain family member 3
		2181	1.34848	GSE8302hs	3278	Hs	ACSL3	acyl-CoA synthetase long-chain family member 3
		114024	1.09782	GSE8302rn	3278	Rn	Acsl3	acyl-CoA synthetase long-chain family member 3
		74205	1.54141	GSE8524	3278	Mm	Acsl3	acyl-CoA synthetase long-chain family member 3
		114024	-1.20409	GSE8700	3278	Rn	Acsl3	acyl-CoA synthetase long-chain family member 3
	95	21817	0.790578	GSE8290	3391	Mm	Tgm2	transglutaminase 2, C polypeptide
		21817	1.93925	GSE8292	3391	Mm	Tgm2	transglutaminase 2, C polypeptide
		21817	1.43934	GSE8295	3391	Mm	Tgm2	transglutaminase 2, C polypeptide
		7052	-0.671294	GSE8302hs	3391	Hs	TGM2	transglutaminase 2 (C polypeptide, protein-glutamine-gamma-glutamyltransferase)
		21817	1.24423	GSE8524	3391	Mm	Tgm2	transglutaminase 2, C polypeptide
		21817	-1.45707	MEXP-893	3391	Mm	Tgm2	transglutaminase 2, C polypeptide
	96	26557	2.33247	GSE6903	3560	Mm	Homer2	homer homolog 2 (Drosophila)
		26557	0.785765	GSE8291	3560	Mm	Homer2	homer homolog 2 (Drosophila)
		26557	-1.48445	GSE8292	3560	Mm	Homer2	homer homolog 2 (Drosophila)
		26557	-1.43177	GSE8295	3560	Mm	Homer2	homer homolog 2 (Drosophila)
		9455	-0.666442	GSE8302hs	3560	Hs	HOMER2	homer homolog 2 (Drosophila)
		26557	-1.93188	GSE8524	3560	Mm	Homer2	homer homolog 2 (Drosophila)
	97	57266	1.46521	GSE8290	3592	Mm	Cxcl14	chemokine (C-X-C motif) ligand 14
		57266	1.63111	GSE8291	3592	Mm	Cxcl14	chemokine (C-X-C motif) ligand 14
		57266	-2.10397	GSE8292	3592	Mm	Cxcl14	chemokine (C-X-C motif) ligand 14
		57266	-3.7996	GSE8295	3592	Mm	Cxcl14	chemokine (C-X-C motif) ligand 14
		57266	1.69846	GSE8524	3592	Mm	Cxcl14	chemokine (C-X-C motif) ligand 14
		306748	-1.32284	GSE8700	3592	Rn	Cxcl14	chemokine (C-X-C motif) ligand 14
	98	18030	1.33444	1560.txt	3928	Mm	Nfil3	nuclear factor, interleukin 3, regulated
		18030	0.797948	GSE8290	3928	Mm	Nfil3	nuclear factor, interleukin 3, regulated
		18030	-1.88302	GSE8292	3928	Mm	Nfil3	nuclear factor, interleukin 3, regulated
		18030	2.08384	GSE8524	3928	Mm	Nfil3	nuclear factor, interleukin 3, regulated
		18030	-0.649875	GSE8753	3928	Mm	Nfil3	nuclear factor, interleukin 3, regulated
		18030	1.49183	E-CBIL-24	3928	Mm	Nfil3	nuclear factor, interleukin 3, regulated
	99	76954	-0.603888	GSE8291	3951	Mm	St5	suppression of tumorigenicity 5
		76954	2.38662	GSE8292	3951	Mm	St5	suppression of tumorigenicity 5
		76954	1.81607	GSE8295	3951	Mm	St5	suppression of tumorigenicity 5
		6764	-0.616682	GSE8302hs	3951	Hs	ST5	suppression of tumorigenicity 5
		76954	0.802126	GSE8302mm	3951	Mm	St5	suppression of tumorigenicity 5
		76954	-1.18768	GSE8524	3951	Mm	St5	suppression of tumorigenicity 5
	100	21351	1.13785	GSE8292	4916	Mm	Taldo1	transaldolase 1
		21351	1.45377	GSE8295	4916	Mm	Taldo1	transaldolase 1
		21351	1.2197	GSE8524	4916	Mm	Taldo1	transaldolase 1
		83688	-1.23459	GSE8700	4916	Rn	Taldo1	transaldolase 1
		21351	-1.31858	MEXP-893	4916	Mm	Taldo1	transaldolase 1
		851068	-4.88399	~	4916	Sc	TAL1	Tal1p
	101	216558	2.33999	GSE432	4919	Mm	Ugp2	UDP-glucose pyrophosphorylase 2
		216558	0.930042	GSE8291	4919	Mm	Ugp2	UDP-glucose pyrophosphorylase 2
		216558	-1.73688	GSE8292	4919	Mm	Ugp2	UDP-glucose pyrophosphorylase 2
		216558	-1.5559	GSE8295	4919	Mm	Ugp2	UDP-glucose pyrophosphorylase 2
		7360	0.722929	GSE8302hs	4919	Hs	UGP2	UDP-glucose pyrophosphorylase 2
		289827	-0.721365	GSE8302rn	4919	Rn	Ugp2	UDP-glucose pyrophosphorylase 2
	102	140740	1.0868	GSE432	5220	Mm	Sec63	SEC63-like (S. cerevisiae)
		140740	-1.12674	GSE8292	5220	Mm	Sec63	SEC63-like (S. cerevisiae)
		140740	-1.33844	GSE8295	5220	Mm	Sec63	SEC63-like (S. cerevisiae)
		11231	0.70931	GSE8302hs	5220	Hs	SEC63	SEC63 homolog (S. cerevisiae)
		140740	-1.26224	MEXP-893	5220	Mm	Sec63	SEC63-like (S. cerevisiae)
		854428	-8.27306	~	5220	Sc	SEC63	Essential subunit of Sec63 complex (Sec63p, Sec62p, Sec66p and Sec72p);
	103	59038	-0.933504	GSE8290	5237	Mm	Pxmp4	peroxisomal membrane protein 4
		59038	-1.25947	GSE8291	5237	Mm	Pxmp4	peroxisomal membrane protein 4
		59038	4.07753	GSE8292	5237	Mm	Pxmp4	peroxisomal membrane protein 4
		59038	4.32859	GSE8295	5237	Mm	Pxmp4	peroxisomal membrane protein 4
		282634	1.03188	GSE8302rn	5237	Rn	Pxmp4	peroxisomal membrane protein 4
		59038	1.20283	GSE8302mm	5237	Mm	Pxmp4	peroxisomal membrane protein 4
	104	52530	-0.71341	GSE8291	5524	Mm	Nola2	nucleolar protein family A, member 2
		52530	1.43092	GSE8292	5524	Mm	Nola2	nucleolar protein family A, member 2
		52530	1.75374	GSE8295	5524	Mm	Nola2	nucleolar protein family A, member 2
		287273	-1.28185	GSE8700	5524	Rn	Nola2	nucleolar protein family A, member 2
		52530	1.31508	E-CBIL-24	5524	Mm	Nola2	nucleolar protein family A, member 2
		851319	-5.57185	~	5524	Sc	NHP2	Nhp2p
	105	227095	1.2365	GSE8292	5607	Mm	Hibch	3-hydroxyisobutyryl-Coenzyme A hydrolase
		227095	1.45012	GSE8295	5607	Mm	Hibch	3-hydroxyisobutyryl-Coenzyme A hydrolase
		26275	0.719146	GSE8302hs	5607	Hs	HIBCH	3-hydroxyisobutyryl-Coenzyme A hydrolase
		301384	0.653425	GSE8302rn	5607	Rn	Hibch	3-hydroxyisobutyryl-Coenzyme A hydrolase
		227095	1.1382	GSE8524	5607	Mm	Hibch	3-hydroxyisobutyryl-Coenzyme A hydrolase
		851606	2.96064	~	5607	Sc	EHD3	3-hydroxyisobutyryl-CoA hydrolase, member of a family of enoyl-CoA hydratase/isomerases;
	106	76983	-1.23899	GSE8292	5650	Mm	Scfd1	sec1 family domain containing 1
		76983	-1.18139	GSE8295	5650	Mm	Scfd1	sec1 family domain containing 1
		23256	0.854874	GSE8302hs	5650	9606	SCFD1	sec1 family domain containing 1
		76983	-0.63481	GSE8302mm	5650	Mm	Scfd1	sec1 family domain containing 1
		76983	-1.46809	MEXP-893	5650	Mm	Scfd1	sec1 family domain containing 1
		851770	-2.12971	~	5650	Sc	SLY1	Hydrophilic protein involved in vesicle trafficking between the ER and Golgi;
	107	106564	-0.709997	GSE8290	6173	Mm	Ppcs	phosphopantothenoylcysteine synthetase
		106564	-1.13744	GSE8291	6173	Mm	Ppcs	phosphopantothenoylcysteine synthetase
		106564	2.863	GSE8292	6173	Mm	Ppcs	phosphopantothenoylcysteine synthetase
		106564	2.88115	GSE8295	6173	Mm	Ppcs	phosphopantothenoylcysteine synthetase
		106564	0.637516	GSE8302mm	6173	Mm	Ppcs	phosphopantothenoylcysteine synthetase
		106564	0.900421	GSE8753	6173	Mm	Ppcs	phosphopantothenoylcysteine synthetase
	108	28030	1.36919	GSE432	6449	Mm	Gfm1	G elongation factor, mitochondrial 1
		28030	1.13419	GSE8292	6449	Mm	Gfm1	G elongation factor, mitochondrial 1
		28030	1.14385	GSE8295	6449	Mm	Gfm1	G elongation factor, mitochondrial 1
		85476	0.68151	GSE8302hs	6449	Hs	GFM1	G elongation factor, mitochondrial 1
		28030	-1.15026	MEXP-893	6449	Mm	Gfm1	G elongation factor, mitochondrial 1
		850758	2.77664	~	6449	Sc	MEF1	Mef1p
	109	107045	-1.16987	GSE432	7083	Mm	Lars	leucyl-tRNA synthetase
		107045	1.22485	GSE8292	7083	Mm	Lars	leucyl-tRNA synthetase
		107045	1.3263	GSE8295	7083	Mm	Lars	leucyl-tRNA synthetase
		51520	0.644521	GSE8302hs	7083	Hs	LARS	leucyl-tRNA synthetase
		107045	-1.41264	MEXP-893	7083	Mm	Lars	leucyl-tRNA synthetase
		855943	-6.99006	~	7083	Sc	CDC60	Cdc60p
	110	14373	-1.26919	GSE8291	7326	Mm	G0s2	G0/G1 switch gene 2
		14373	7.25875	GSE8292	7326	Mm	G0s2	G0/G1 switch gene 2
		289388	1.65489	GSE8302rn	7326	Rn	G0s2	G0/G1 switch gene 2
		14373	3.0037	GSE8302mm	7326	Mm	G0s2	G0/G1 switch gene 2
		14373	-1.55045	GSE8524	7326	Mm	G0s2	G0/G1 switch gene 2
		14373	0.668897	GSE8753	7326	Mm	G0s2	G0/G1 switch gene 2
	111	56792	0.649617	GSE8290	8103	Mm	Stap1	signal transducing adaptor family member 1
		56792	1.3193	GSE8291	8103	Mm	Stap1	signal transducing adaptor family member 1
		56792	-2.38091	GSE8292	8103	Mm	Stap1	signal transducing adaptor family member 1
		56792	-2.30997	GSE8295	8103	Mm	Stap1	signal transducing adaptor family member 1
		56792	1.04419	GSE8753	8103	Mm	Stap1	signal transducing adaptor family member 1
		56792	-1.25716	MEXP-893	8103	Mm	Stap1	signal transducing adaptor family member 1
	112	68585	-1.11596	GSE8290	10743	Mm	Rtn4	reticulon 4
		68585	-1.41424	GSE8291	10743	Mm	Rtn4	reticulon 4
		68585	3.33953	GSE8292	10743	Mm	Rtn4	reticulon 4
		68585	6.35681	GSE8295	10743	Mm	Rtn4	reticulon 4
		83765	-1.15629	GSE8700	10743	Rn	Rtn4	reticulon 4
		68585	-1.67189	MEXP-893	10743	Mm	Rtn4	reticulon 4
	113	170439	-2.40231	GSE6903	11456	Mm	Elovl6	ELOVL family member 6, elongation of long chain fatty acids (yeast)
		79071	0.948034	GSE8302hs	11456	Hs	ELOVL6	ELOVL family member 6, elongation of long chain fatty acids (FEN1/Elo2, SUR4/Elo3-like, yeast)
		171402	1.1989	GSE8302rn	11456	Rn	Elovl6	ELOVL family member 6, elongation of long chain fatty acids (yeast)
		170439	6.25679	GSE8524	11456	Mm	Elovl6	ELOVL family member 6, elongation of long chain fatty acids (yeast)
		170439	1.00035	GSE8753	11456	Mm	Elovl6	ELOVL family member 6, elongation of long chain fatty acids (yeast)
		170439	-1.40364	MEXP-893	11456	Mm	Elovl6	ELOVL family member 6, elongation of long chain fatty acids (yeast)
	114	68241	-1.18896	GSE8291	12251	Mm	9530058B02Rik	RIKEN cDNA 9530058B02 gene
		68241	3.544	GSE8292	12251	Mm	9530058B02Rik	RIKEN cDNA 9530058B02 gene
		68241	2.62217	GSE8295	12251	Mm	9530058B02Rik	RIKEN cDNA 9530058B02 gene
		685545	1.31887	GSE8302rn	12251	Rn	RGD1311273	similar to RIKEN cDNA 9530058B02
		68241	-1.11194	GSE8524	12251	Mm	9530058B02Rik	RIKEN cDNA 9530058B02 gene
		685545	-1.19985	GSE8700	12251	Rn	RGD1311273	similar to RIKEN cDNA 9530058B02
	115	208677	1.68662	GSE8292	13080	Mm	Creb3l3	cAMP responsive element binding protein 3-like 3
		208677	1.65948	GSE8295	13080	Mm	Creb3l3	cAMP responsive element binding protein 3-like 3
		84699	2.10013	GSE8302hs	13080	Hs	CREB3L3	cAMP responsive element binding protein 3-like 3
		314638	1.97132	GSE8302rn	13080	Rn	Creb3l3	cAMP responsive element binding protein 3-like 3
		208677	2.04192	GSE8302mm	13080	Mm	Creb3l3	cAMP responsive element binding protein 3-like 3
		208677	-1.14535	MEXP-893	13080	Mm	Creb3l3	cAMP responsive element binding protein 3-like 3
	116	14792	-0.829517	GSE8291	14678	Mm	Lpcat3	lysophosphatidylcholine acyltransferase 3
		14792	1.93965	GSE8292	14678	Mm	Lpcat3	lysophosphatidylcholine acyltransferase 3
		14792	2.35147	GSE8295	14678	Mm	Lpcat3	lysophosphatidylcholine acyltransferase 3
		362434	1.22316	GSE8302rn	14678	Rn	Mboat5	membrane bound O-acyltransferase domain containing 5
		14792	0.977906	GSE8302mm	14678	Mm	Lpcat3	lysophosphatidylcholine acyltransferase 3
		362434	-1.37309	GSE8700	14678	Rn	Mboat5	membrane bound O-acyltransferase domain containing 5
	117	16543	-1.00108	GSE8291	18404	Mm	Mdfic	MyoD family inhibitor domain containing
		16543	2.84999	GSE8292	18404	Mm	Mdfic	MyoD family inhibitor domain containing
		16543	2.39906	GSE8295	18404	Mm	Mdfic	MyoD family inhibitor domain containing
		29969	0.748371	GSE8302hs	18404	Hs	MDFIC	MyoD family inhibitor domain containing
		16543	0.846206	GSE8753	18404	Mm	Mdfic	MyoD family inhibitor domain containing
		16543	-1.24654	MEXP-893	18404	Mm	Mdfic	MyoD family inhibitor domain containing
	118	14377	-1.64504	GSE432	20079	Mm	G6pc	glucose-6-phosphatase, catalytic
		14377	-1.41838	GSE8292	20079	Mm	G6pc	glucose-6-phosphatase, catalytic
		25634	0.927206	GSE8302rn	20079	Rn	G6pc	glucose-6-phosphatase, catalytic
		14377	0.830796	GSE8302mm	20079	Mm	G6pc	glucose-6-phosphatase, catalytic
		14377	-0.875904	GSE8753	20079	Mm	G6pc	glucose-6-phosphatase, catalytic
		14377	1.57568	E-CBIL-24	20079	Mm	G6pc	glucose-6-phosphatase, catalytic
	119	20750	0.687082	GSE8291	20156	Mm	Spp1	secreted phosphoprotein 1
		20750	-1.87382	GSE8292	20156	Mm	Spp1	secreted phosphoprotein 1
		6696	0.930695	GSE8302hs	20156	Hs	SPP1	secreted phosphoprotein 1
		20750	-1.76197	GSE8524	20156	Mm	Spp1	secreted phosphoprotein 1
		25353	-1.39881	GSE8700	20156	Rn	Spp1	secreted phosphoprotein 1
		20750	-2.03845	MEXP-893	20156	Mm	Spp1	secreted phosphoprotein 1
	120	12445	-0.660831	GSE8290	20419	Mm	Ccnd3	cyclin D3
		12445	-0.6073	GSE8291	20419	Mm	Ccnd3	cyclin D3
		12445	1.66557	GSE8292	20419	Mm	Ccnd3	cyclin D3
		12445	1.84052	GSE8295	20419	Mm	Ccnd3	cyclin D3
		896	-0.610024	GSE8302hs	20419	Hs	CCND3	cyclin D3
		12445	1.24853	E-CBIL-24	20419	Mm	Ccnd3	cyclin D3
	121	12306	-1.2092	GSE432	20857	Mm	Anxa2	annexin A2
		12306	-0.944393	GSE8291	20857	Mm	Anxa2	annexin A2
		12306	4.47782	GSE8295	20857	Mm	Anxa2	annexin A2
		56611	-1.25689	GSE8700	20857	Rn	Anxa2	annexin A2
		12306	0.863357	GSE8753	20857	Mm	Anxa2	annexin A2
		12306	-1.30237	MEXP-893	20857	Mm	Anxa2	annexin A2
	122	56248	-1.39558	GSE432	21744	Mm	Ak3	adenylate kinase 3
		56248	-1.2005	GSE8295	21744	Mm	Ak3	adenylate kinase 3
		50808	0.765782	GSE8302hs	21744	Hs	AK3	adenylate kinase 3
		56248	1.14789	GSE8524	21744	Mm	Ak3	adenylate kinase 3
		26956	-1.21947	GSE8700	21744	Rn	Ak3	adenylate kinase 3
		856917	1.84501	~	21744	Sc	ADK2	Adk2p
	123	26378	-2.13799	GSE8290	22223	Mm	Decr2	2-4-dienoyl-Coenzyme A reductase 2, peroxisomal
		26378	-2.15615	GSE8291	22223	Mm	Decr2	2-4-dienoyl-Coenzyme A reductase 2, peroxisomal
		26378	8.72494	GSE8292	22223	Mm	Decr2	2-4-dienoyl-Coenzyme A reductase 2, peroxisomal
		26378	10.0806	GSE8295	22223	Mm	Decr2	2-4-dienoyl-Coenzyme A reductase 2, peroxisomal
		64461	1.24718	GSE8302rn	22223	Rn	Decr2	2-4-dienoyl-Coenzyme A reductase 2, peroxisomal
		855518	21.8816	~	22223	Sc	SPS19	Peroxisomal 2,4-dienoyl-CoA reductase, auxiliary enzyme of fatty acid beta-oxidation;
	124	26897	-1.65957	GSE8291	22686	Mm	Acot1	acyl-CoA thioesterase 1
		26897	9.953	GSE8292	22686	Mm	Acot1	acyl-CoA thioesterase 1
		50559	7.13522	GSE8302rn	22686	Rn	Acot1	acyl-CoA thioesterase 1
		26897	5.91658	GSE8302mm	22686	Mm	Acot1	acyl-CoA thioesterase 1
		26897	-1.45369	GSE8524	22686	Mm	Acot1	acyl-CoA thioesterase 1
		26897	1.01237	GSE8753	22686	Mm	Acot1	acyl-CoA thioesterase 1
	125	171210	-1.22848	GSE8291	25661	Mm	Acot2	acyl-CoA thioesterase 2
		171210	5.90371	GSE8292	25661	Mm	Acot2	acyl-CoA thioesterase 2
		171210	5.53877	GSE8295	25661	Mm	Acot2	acyl-CoA thioesterase 2
		192272	2.51201	GSE8302rn	25661	Rn	Acot2	acyl-CoA thioesterase 2
		171210	3.69838	GSE8302mm	25661	Mm	Acot2	acyl-CoA thioesterase 2
		171210	-1.2234	GSE8524	25661	Mm	Acot2	acyl-CoA thioesterase 2
	126	12846	-1.60656	GSE6903	30982	Mm	Comt	catechol-O-methyltransferase
		12846	-1.74818	GSE8292	30982	Mm	Comt	catechol-O-methyltransferase
		12846	-1.7781	GSE8295	30982	Mm	Comt	catechol-O-methyltransferase
		12846	1.21359	GSE8524	30982	Mm	Comt	catechol-O-methyltransferase
		24267	-1.39472	GSE8700	30982	Rn	Comt	catechol-O-methyltransferase
		12846	-1.30391	MEXP-893	30982	Mm	Comt	catechol-O-methyltransferase
	127	73046	1.86013	GSE432	31984	Mm	Glrx5	glutaredoxin 5 homolog (S. cerevisiae)
		73046	1.18576	GSE8292	31984	Mm	Glrx5	glutaredoxin 5 homolog (S. cerevisiae)
		73046	1.18958	GSE8295	31984	Mm	Glrx5	glutaredoxin 5 homolog (S. cerevisiae)
		73046	-1.10244	GSE8524	31984	Mm	Glrx5	glutaredoxin 5 homolog (S. cerevisiae)
		362776	-1.31102	GSE8700	31984	Rn	Glrx5	glutaredoxin 5 homolog (S. cerevisiae)
		856048	5.4043	~	31984	Sc	GRX5	Grx5p
	128	72416	-1.27754	GSE432	32695	Mm	Lrpprc	leucine-rich PPR-motif containing
		72416	1.23824	GSE8292	32695	Mm	Lrpprc	leucine-rich PPR-motif containing
		72416	1.09332	GSE8295	32695	Mm	Lrpprc	leucine-rich PPR-motif containing
		10128	0.796197	GSE8302hs	32695	Hs	LRPPRC	leucine-rich PPR-motif containing
		72416	-1.13639	GSE8524	32695	Mm	Lrpprc	leucine-rich PPR-motif containing
		72416	1.3736	E-CBIL-24	32695	Mm	Lrpprc	leucine-rich PPR-motif containing
	129	69748	-1.69962	GSE432	34938	Mm	Aldh16a1	aldehyde dehydrogenase 16 family, member A1
		69748	0.603809	GSE8291	34938	Mm	Aldh16a1	aldehyde dehydrogenase 16 family, member A1
		69748	-1.2848	GSE8292	34938	Mm	Aldh16a1	aldehyde dehydrogenase 16 family, member A1
		69748	-1.41915	GSE8295	34938	Mm	Aldh16a1	aldehyde dehydrogenase 16 family, member A1
		126133	-0.807216	GSE8302hs	34938	Hs	ALDH16A1	aldehyde dehydrogenase 16 family, member A1
		361571	-1.1787	GSE8700	34938	Rn	Aldh16a1	aldehyde dehydrogenase 16 family, member A1
	130	14872	-0.815598	GSE8290	37358	Mm	Gstt2	glutathione S-transferase, theta 2
		14872	-0.860348	GSE8291	37358	Mm	Gstt2	glutathione S-transferase, theta 2
		14872	2.15137	GSE8292	37358	Mm	Gstt2	glutathione S-transferase, theta 2
		14872	2.26227	GSE8295	37358	Mm	Gstt2	glutathione S-transferase, theta 2
		14872	1.23254	GSE8524	37358	Mm	Gstt2	glutathione S-transferase, theta 2
		14872	1.42306	MEXP-893	37358	Mm	Gstt2	glutathione S-transferase, theta 2
	131	113868	-0.931233	GSE8290	37497	Mm	Acaa1a	acetyl-Coenzyme A acyltransferase 1A
		113868	-1.0037	GSE8291	37497	Mm	Acaa1a	acetyl-Coenzyme A acyltransferase 1A
		113868	2.86277	GSE8292	37497	Mm	Acaa1a	acetyl-Coenzyme A acyltransferase 1A
		113868	2.98489	GSE8295	37497	Mm	Acaa1a	acetyl-Coenzyme A acyltransferase 1A
		24157	1.79164	GSE8302rn	37497	Rn	Acaa1	acetyl-Coenzyme A acyltransferase 1
		113868	0.698082	GSE8753	37497	Mm	Acaa1a	acetyl-Coenzyme A acyltransferase 1A
	132	14645	1.09687	GSE432	37567	Mm	Glul	glutamate-ammonia ligase (glutamine synthetase)
		14645	-1.22977	GSE8292	37567	Mm	Glul	glutamate-ammonia ligase (glutamine synthetase)
		14645	0.865467	GSE8302mm	37567	Mm	Glul	glutamate-ammonia ligase (glutamine synthetase)
		14645	2.0688	GSE8524	37567	Mm	Glul	glutamate-ammonia ligase (glutamine synthetase)
		14645	-1.51591	MEXP-893	37567	Mm	Glul	glutamate-ammonia ligase (glutamine synthetase)
		856147	-2.6495	~	37567	Sc	GLN1	Gln1p
	133	110611	-1.05105	GSE432	38035	Mm	Hdlbp	high density lipoprotein (HDL) binding protein
		110611	-1.21648	GSE8295	38035	Mm	Hdlbp	high density lipoprotein (HDL) binding protein
		64474	-1.13029	GSE8700	38035	Rn	Hdlbp	high density lipoprotein binding protein (vigilin)
		110611	1.23822	E-CBIL-24	38035	Mm	Hdlbp	high density lipoprotein (HDL) binding protein
		110611	-1.21673	MEXP-893	38035	Mm	Hdlbp	high density lipoprotein (HDL) binding protein
		853365	-8.11954	~	38035	Sc	SCP160	Essential RNA-binding G protein effector of mating response pathway,
	134	70804	-1.47159	GSE6903	38169	Mm	Pgrmc2	progesterone receptor membrane component 2
		70804	1.45275	GSE8292	38169	Mm	Pgrmc2	progesterone receptor membrane component 2
		70804	1.4686	GSE8295	38169	Mm	Pgrmc2	progesterone receptor membrane component 2
		361940	0.779005	GSE8302rn	38169	Rn	Pgrmc2	progesterone receptor membrane component 2
		70804	1.15756	GSE8524	38169	Mm	Pgrmc2	progesterone receptor membrane component 2
		361940	-1.13816	GSE8700	38169	Rn	Pgrmc2	progesterone receptor membrane component 2
	135	56338	1.57032	GSE8292	38186	Mm	Txnip	thioredoxin interacting protein
		10628	0.907542	GSE8302hs	38186	Hs	TXNIP	thioredoxin interacting protein
		117514	3.00978	GSE8302rn	38186	Rn	Txnip	thioredoxin interacting protein
		56338	2.50247	GSE8302mm	38186	Mm	Txnip	thioredoxin interacting protein
		117514	-1.21419	GSE8700	38186	Rn	Txnip	thioredoxin interacting protein
		56338	-1.35715	GSE8753	38186	Mm	Txnip	thioredoxin interacting protein
	136	18391	-0.682689	GSE8291	39965	Mm	Oprs1	opioid receptor, sigma 1
		18391	1.40212	GSE8292	39965	Mm	Oprs1	opioid receptor, sigma 1
		18391	1.55207	GSE8295	39965	Mm	Oprs1	opioid receptor, sigma 1
		18391	1.25031	GSE8524	39965	Mm	Oprs1	opioid receptor, sigma 1
		18391	-0.661469	GSE8753	39965	Mm	Oprs1	opioid receptor, sigma 1
		855242	-7.57823	~	39965	Sc	ERG2	C-8 sterol isomerase,
	137	19125	-2.73415	GSE6903	40764	Mm	Prodh	proline dehydrogenase
		19125	1.33323	GSE8291	40764	Mm	Prodh	proline dehydrogenase
		19125	-1.93879	GSE8292	40764	Mm	Prodh	proline dehydrogenase
		19125	-1.9555	GSE8295	40764	Mm	Prodh	proline dehydrogenase
		19125	-1.01428	GSE8753	40764	Mm	Prodh	proline dehydrogenase
		19125	1.43255	MEXP-893	40764	Mm	Prodh	proline dehydrogenase
	138	50490	-4.6126	GSE6903	41065	Mm	Nox4	NADPH oxidase 4
		50490	-1.4573	GSE8292	41065	Mm	Nox4	NADPH oxidase 4
		50490	-1.82968	GSE8295	41065	Mm	Nox4	NADPH oxidase 4
		50490	-1.00413	GSE8302mm	41065	Mm	Nox4	NADPH oxidase 4
		50490	1.74324	GSE8524	41065	Mm	Nox4	NADPH oxidase 4
		50490	1.74406	GSE8753	41065	Mm	Nox4	NADPH oxidase 4
	139	229589	-0.702389	GSE8291	41429	Mm	Prune	prune homolog (Drosophila)
		229589	1.32979	GSE8292	41429	Mm	Prune	prune homolog (Drosophila)
		229589	2.0398	GSE8295	41429	Mm	Prune	prune homolog (Drosophila)
		229589	0.63569	GSE8302mm	41429	Mm	Prune	prune homolog (Drosophila)
		229589	-1.16679	E-CBIL-24	41429	Mm	Prune	prune homolog (Drosophila)
		856608	-5.60438	~	41429	Sc	PPX1	Exopolyphosphatase, located in the cytosol, plasma membrane, and mitochondrial matrix
	140	68044	-1.22777	GSE8290	48696	Mm	Chac2	ChaC, cation transport regulator homolog 2 (E. coli)
		68044	0.945591	GSE8291	48696	Mm	Chac2	ChaC, cation transport regulator homolog 2 (E. coli)
		68044	-1.51803	GSE8292	48696	Mm	Chac2	ChaC, cation transport regulator homolog 2 (E. coli)
		68044	-1.33188	GSE8295	48696	Mm	Chac2	ChaC, cation transport regulator homolog 2 (E. coli)
		68044	0.604372	GSE8753	48696	Mm	Chac2	ChaC, cation transport regulator homolog 2 (E. coli)
		856910	-3.5344	~	48696	Sc	YER163C	Putative protein of unknown function;
	141	22750	1.43543	GSE6903	49280	Mm	Zfp9	zinc finger protein 9
		22750	-1.48249	GSE8292	49280	Mm	Zfp9	zinc finger protein 9
		22750	-1.64054	GSE8295	49280	Mm	Zfp9	zinc finger protein 9
		219749	0.691924	GSE8302hs	49280	Hs	ZNF25	zinc finger protein 25
		22750	-1.22082	GSE8524	49280	Mm	Zfp9	zinc finger protein 9
		22750	0.890555	GSE8753	49280	Mm	Zfp9	zinc finger protein 9
	142	19363	-1.37535	GSE8290	50190	Mm	Rad51l1	RAD51-like 1 (S. cerevisiae)
		19363	-2.5827	GSE8291	50190	Mm	Rad51l1	RAD51-like 1 (S. cerevisiae)
		19363	6.89886	GSE8292	50190	Mm	Rad51l1	RAD51-like 1 (S. cerevisiae)
		19363	30.8193	GSE8295	50190	Mm	Rad51l1	RAD51-like 1 (S. cerevisiae)
		19363	1.16563	GSE8753	50190	Mm	Rad51l1	RAD51-like 1 (S. cerevisiae)
		19363	-2.11313	E-CBIL-24	50190	Mm	Rad51l1	RAD51-like 1 (S. cerevisiae)
	143	18453	1.61698	GSE432	55495	Mm	P4hb	prolyl 4-hydroxylase, beta polypeptide
		18453	-1.15463	GSE8292	55495	Mm	P4hb	prolyl 4-hydroxylase, beta polypeptide
		18453	-1.1973	GSE8295	55495	Mm	P4hb	prolyl 4-hydroxylase, beta polypeptide
		18453	-1.12676	GSE8524	55495	Mm	P4hb	prolyl 4-hydroxylase, beta polypeptide
		25506	-1.17088	GSE8700	55495	Rn	P4hb	prolyl 4-hydroxylase, beta polypeptide
		850314	-4.55219	~	55495	Sc	PDI1	Pdi1p
	144	12183	-1.90904	GSE432	55599	Mm	Bpgm	2,3-bisphosphoglycerate mutase
		12183	1.50454	GSE6903	55599	Mm	Bpgm	2,3-bisphosphoglycerate mutase
		12183	1.68155	GSE8292	55599	Mm	Bpgm	2,3-bisphosphoglycerate mutase
		12183	1.23368	GSE8295	55599	Mm	Bpgm	2,3-bisphosphoglycerate mutase
		12183	-1.23373	GSE8524	55599	Mm	Bpgm	2,3-bisphosphoglycerate mutase
		12183	1.25523	E-CBIL-24	55599	Mm	Bpgm	2,3-bisphosphoglycerate mutase
	145	56451	-0.692442	GSE8291	55785	Mm	Suclg1	succinate-CoA ligase, GDP-forming, alpha subunit
		56451	1.35774	GSE8292	55785	Mm	Suclg1	succinate-CoA ligase, GDP-forming, alpha subunit
		56451	1.64608	GSE8295	55785	Mm	Suclg1	succinate-CoA ligase, GDP-forming, alpha subunit
		56451	-1.07396	GSE8524	55785	Mm	Suclg1	succinate-CoA ligase, GDP-forming, alpha subunit
		114597	-1.14764	GSE8700	55785	Rn	Suclg1	succinate-CoA ligase, GDP-forming, alpha subunit
		854310	4.29297	~	55785	Sc	LSC1	Alpha subunit of succinyl-CoA ligase
	146	26357	-1.31422	GSE8291	55852	Mm	Abcg2	ATP-binding cassette, sub-family G (WHITE), member 2
		26357	1.78636	GSE8292	55852	Mm	Abcg2	ATP-binding cassette, sub-family G (WHITE), member 2
		26357	2.27135	GSE8295	55852	Mm	Abcg2	ATP-binding cassette, sub-family G (WHITE), member 2
		26357	0.815692	GSE8753	55852	Mm	Abcg2	ATP-binding cassette, sub-family G (WHITE), member 2
		26357	-1.59659	MEXP-893	55852	Mm	Abcg2	ATP-binding cassette, sub-family G (WHITE), member 2
		850369	2.12723	~	55852	Sc	ADP1	Adp1p
	147	15107	-1.5887	GSE432	55888	Mm	Hadh	hydroxyacyl-Coenzyme A dehydrogenase
		15107	1.24904	GSE8292	55888	Mm	Hadh	hydroxyacyl-Coenzyme A dehydrogenase
		15107	1.40585	GSE8295	55888	Mm	Hadh	hydroxyacyl-Coenzyme A dehydrogenase
		113965	1.09806	GSE8302rn	55888	Rn	Hadh	hydroxyacyl-Coenzyme A dehydrogenase
		15107	-1.21932	GSE8524	55888	Mm	Hadh	hydroxyacyl-Coenzyme A dehydrogenase
		15107	-1.17072	MEXP-893	55888	Mm	Hadh	hydroxyacyl-Coenzyme A dehydrogenase
	148	67554	2.65242	GSE6903	57046	Mm	Slc25a30	solute carrier family 25, member 30
		67554	-1.38301	GSE8291	57046	Mm	Slc25a30	solute carrier family 25, member 30
		67554	4.09204	GSE8292	57046	Mm	Slc25a30	solute carrier family 25, member 30
		67554	4.52921	GSE8295	57046	Mm	Slc25a30	solute carrier family 25, member 30
		67554	-1.42537	GSE8524	57046	Mm	Slc25a30	solute carrier family 25, member 30
		67554	0.821904	GSE8753	57046	Mm	Slc25a30	solute carrier family 25, member 30
	149	11826	-1.25872	GSE8292	68051	Mm	Aqp1	aquaporin 1
		11826	-1.18995	GSE8295	68051	Mm	Aqp1	aquaporin 1
		11826	-0.609806	GSE8302mm	68051	Mm	Aqp1	aquaporin 1
		25240	-1.32259	GSE8700	68051	Rn	Aqp1	aquaporin 1
		11826	-0.938606	GSE8753	68051	Mm	Aqp1	aquaporin 1
		11826	-1.20163	MEXP-893	68051	Mm	Aqp1	aquaporin 1
	150	50708	1.48435	GSE8290	68455	Mm	Hist1h1c	histone cluster 1, H1c
		50708	1.00607	GSE8291	68455	Mm	Hist1h1c	histone cluster 1, H1c
		50708	-1.90445	GSE8292	68455	Mm	Hist1h1c	histone cluster 1, H1c
		50708	-1.41882	GSE8295	68455	Mm	Hist1h1c	histone cluster 1, H1c
		50708	1.17721	GSE8524	68455	Mm	Hist1h1c	histone cluster 1, H1c
		50708	1.40078	GSE8753	68455	Mm	Hist1h1c	histone cluster 1, H1c
	151	15483	1.30633	GSE8291	68471	Mm	Hsd11b1	hydroxysteroid 11-beta dehydrogenase 1
		15483	-1.1869	GSE8292	68471	Mm	Hsd11b1	hydroxysteroid 11-beta dehydrogenase 1
		15483	-2.02262	GSE8295	68471	Mm	Hsd11b1	hydroxysteroid 11-beta dehydrogenase 1
		15483	1.83282	GSE8524	68471	Mm	Hsd11b1	hydroxysteroid 11-beta dehydrogenase 1
		15483	1.60353	E-CBIL-24	68471	Mm	Hsd11b1	hydroxysteroid 11-beta dehydrogenase 1
		15483	1.15688	MEXP-893	68471	Mm	Hsd11b1	hydroxysteroid 11-beta dehydrogenase 1
	152	12686	-1.75514	GSE432	69006	Mm	Elovl3	elongation of very long chain fatty acids (FEN1/Elo2, SUR4/Elo3, yeast)-like 3
		12686	-5.68116	GSE6903	69006	Mm	Elovl3	elongation of very long chain fatty acids (FEN1/Elo2, SUR4/Elo3, yeast)-like 3
		12686	-1.57495	GSE8291	69006	Mm	Elovl3	elongation of very long chain fatty acids (FEN1/Elo2, SUR4/Elo3, yeast)-like 3
		12686	3.55947	GSE8292	69006	Mm	Elovl3	elongation of very long chain fatty acids (FEN1/Elo2, SUR4/Elo3, yeast)-like 3
		12686	1.75869	E-CBIL-24	69006	Mm	Elovl3	elongation of very long chain fatty acids (FEN1/Elo2, SUR4/Elo3, yeast)-like 3
		12686	-1.55383	MEXP-893	69006	Mm	Elovl3	elongation of very long chain fatty acids (FEN1/Elo2, SUR4/Elo3, yeast)-like 3
	153	102294	-1.29762	GSE432	70433	Mm	Cyp4v3	cytochrome P450, family 4, subfamily v, polypeptide 3
		102294	-1.66915	GSE6903	70433	Mm	Cyp4v3	cytochrome P450, family 4, subfamily v, polypeptide 3
		102294	-1.22027	GSE8292	70433	Mm	Cyp4v3	cytochrome P450, family 4, subfamily v, polypeptide 3
		102294	-1.46479	GSE8295	70433	Mm	Cyp4v3	cytochrome P450, family 4, subfamily v, polypeptide 3
		102294	1.18997	GSE8524	70433	Mm	Cyp4v3	cytochrome P450, family 4, subfamily v, polypeptide 3
		102294	1.23457	E-CBIL-24	70433	Mm	Cyp4v3	cytochrome P450, family 4, subfamily v, polypeptide 3
	154	73095	-0.615238	GSE8291	74852	Mm	Slc25a42	solute carrier family 25, member 42
		73095	2.65375	GSE8292	74852	Mm	Slc25a42	solute carrier family 25, member 42
		73095	1.91205	GSE8295	74852	Mm	Slc25a42	solute carrier family 25, member 42
		689414	0.862314	GSE8302rn	74852	Rn	Slc25a42	solute carrier family 25, member 42
		73095	1.16245	GSE8302mm	74852	Mm	Slc25a42	solute carrier family 25, member 42
		856121	2.90768	~	74852	Sc	YPR011C	Putative transporter, member of the mitochondrial carrier family;
	155	72361	-1.91076	GSE6903	77154	Mm	2210023G05Rik	RIKEN cDNA 2210023G05 gene
		72361	0.678798	GSE8291	77154	Mm	2210023G05Rik	RIKEN cDNA 2210023G05 gene
		72361	-1.51393	GSE8292	77154	Mm	2210023G05Rik	RIKEN cDNA 2210023G05 gene
		72361	-1.73161	GSE8295	77154	Mm	2210023G05Rik	RIKEN cDNA 2210023G05 gene
		72361	1.16178	GSE8524	77154	Mm	2210023G05Rik	RIKEN cDNA 2210023G05 gene
		72361	-1.30614	MEXP-893	77154	Mm	2210023G05Rik	RIKEN cDNA 2210023G05 gene
	156	20411	2.59489	GSE432	83252	Mm	Sorbs1	sorbin and SH3 domain containing 1
		20411	1.69016	GSE8292	83252	Mm	Sorbs1	sorbin and SH3 domain containing 1
		686098	1.05375	GSE8302rn	83252	Rn	Sorbs1	sorbin and SH3 domain containing 1
		686098	-1.13279	GSE8700	83252	Rn	Sorbs1	sorbin and SH3 domain containing 1
		20411	0.618019	GSE8753	83252	Mm	Sorbs1	sorbin and SH3 domain containing 1
		20411	-1.59892	E-CBIL-24	83252	Mm	Sorbs1	sorbin and SH3 domain containing 1
	157	14863	-1.80171	GSE432	84561	Mm	Gstm2	glutathione S-transferase, mu 2
		14863	2.10787	GSE6903	84561	Mm	Gstm2	glutathione S-transferase, mu 2
		14863	1.03588	GSE8290	84561	Mm	Gstm2	glutathione S-transferase, mu 2
		14863	1.43106	GSE8291	84561	Mm	Gstm2	glutathione S-transferase, mu 2
		14863	-1.77288	GSE8292	84561	Mm	Gstm2	glutathione S-transferase, mu 2
		14863	-2.3032	GSE8295	84561	Mm	Gstm2	glutathione S-transferase, mu 2
	158	55990	1.35827	GSE432	86882	Mm	Fmo2	flavin containing monooxygenase 2
		55990	-1.1579	GSE8292	86882	Mm	Fmo2	flavin containing monooxygenase 2
		246245	-1.47138	GSE8700	86882	Rn	Fmo2	flavin containing monooxygenase 2
		55990	-0.601613	GSE8753	86882	Mm	Fmo2	flavin containing monooxygenase 2
		55990	1.31468	MEXP-893	86882	Mm	Fmo2	flavin containing monooxygenase 2
		55990	1.44879	MEXP-893	86882	Mm	Fmo2	flavin containing monooxygenase 2
	159	28248	-1.54001	GSE432	86978	Mm	Slco1a1	solute carrier organic anion transporter family, member 1a1
		28248	0.997248	GSE8291	86978	Mm	Slco1a1	solute carrier organic anion transporter family, member 1a1
		28248	-1.50697	GSE8292	86978	Mm	Slco1a1	solute carrier organic anion transporter family, member 1a1
		28248	-2.07715	GSE8295	86978	Mm	Slco1a1	solute carrier organic anion transporter family, member 1a1
		50572	1.11491	GSE8700	86978	Rn	Slco1a1	solute carrier organic anion transporter family, member 1a1
		28248	-1.80616	MEXP-893	86978	Mm	Slco1a1	solute carrier organic anion transporter family, member 1a1
	160	12651	-0.900211	GSE8291	88718	Mm	Chkb	choline kinase beta
		12651	2.91611	GSE8292	88718	Mm	Chkb	choline kinase beta
		12651	3.6706	GSE8295	88718	Mm	Chkb	choline kinase beta
		29367	0.974886	GSE8302rn	88718	Rn	Chkb	choline kinase beta
		12651	0.748668	GSE8302mm	88718	Mm	Chkb	choline kinase beta
		12651	-1.13376	GSE8524	88718	Mm	Chkb	choline kinase beta
	161	15486	0.605044	GSE8291	99709	Mm	Hsd17b2	hydroxysteroid (17-beta) dehydrogenase 2
		15486	-1.28213	GSE8292	99709	Mm	Hsd17b2	hydroxysteroid (17-beta) dehydrogenase 2
		15486	-1.43399	GSE8295	99709	Mm	Hsd17b2	hydroxysteroid (17-beta) dehydrogenase 2
		15486	1.40426	E-CBIL-24	99709	Mm	Hsd17b2	hydroxysteroid (17-beta) dehydrogenase 2
		15486	-1.15693	MEXP-893	99709	Mm	Hsd17b2	hydroxysteroid (17-beta) dehydrogenase 2
		854682	5.20073	~	99709	Sc	AYR1	Ayr1p
	162	337924	2.05215	GSE6903	111391	Mm	Cyp3a44	cytochrome P450, family 3, subfamily a, polypeptide 44
		337924	0.681502	GSE8291	111391	Mm	Cyp3a44	cytochrome P450, family 3, subfamily a, polypeptide 44
		13112	-1.36687	GSE8295	111391	Mm	Cyp3a11	cytochrome P450, family 3, subfamily a, polypeptide 11
		13112	2.95581	E-CBIL-24	111391	Mm	Cyp3a11	cytochrome P450, family 3, subfamily a, polypeptide 11
		13112	6.39498	MEXP-893	111391	Mm	Cyp3a11	cytochrome P450, family 3, subfamily a, polypeptide 11
		337924	1.25804	MEXP-893	111391	Mm	Cyp3a44	cytochrome P450, family 3, subfamily a, polypeptide 44
	163	13097	-22.5167	GSE6903	112555	Mm	Cyp2c38	cytochrome P450, family 2, subfamily c, polypeptide 38
		13097	-1.09306	GSE8290	112555	Mm	Cyp2c38	cytochrome P450, family 2, subfamily c, polypeptide 38
		13097	3.94994	GSE8292	112555	Mm	Cyp2c38	cytochrome P450, family 2, subfamily c, polypeptide 38
		13097	4.16207	GSE8295	112555	Mm	Cyp2c38	cytochrome P450, family 2, subfamily c, polypeptide 38
		13097	1.0449	GSE8302mm	112555	Mm	Cyp2c38	cytochrome P450, family 2, subfamily c, polypeptide 38
		13097	3.48137	MEXP-893	112555	Mm	Cyp2c38	cytochrome P450, family 2, subfamily c, polypeptide 38
	164	19683	-0.615593	GSE8290	113700	Mm	Rdh16	retinol dehydrogenase 16
		103142	0.706442	GSE8291	113700	Mm	Rdh9	retinol dehydrogenase 9
		19683	-0.746185	GSE8291	113700	Mm	Rdh16	retinol dehydrogenase 16
		19683	1.78472	GSE8292	113700	Mm	Rdh16	retinol dehydrogenase 16
		19683	3.24243	GSE8295	113700	Mm	Rdh16	retinol dehydrogenase 16
		103142	-1.29936	GSE8295	113700	Mm	Rdh9	retinol dehydrogenase 9
	Table 3 - List of 164 MDEGs. EG = EntrezGene ID, FC = Fold change, HGID = HomoloGene ID.
